# Supplementary material for: DNA methylation analysis of floral parts revealed dynamic changes during the development of homostylous Fagopyrum tataricum and heterostylous F. esculentum flowers
Source: BMC Plant Biol. 2024 May 23;24:448. doi: 10.1186/s12870-024-05162-w (PMC11112930; doi:10.1186/s12870-024-05162-w)
Supplement: Supplementary file 2 — Additional File 2: Excel table containing raw numerical data for DNA methylation [file 12870_2024_5162_MOESM2_ESM.xlsx]

## Sheet: Nectary
openclosed	species	type	alexa
open	F. tataricum	Ftopen	456.257
open	F. tataricum	Ftopen	2780.39
open	F. tataricum	Ftopen	1288.38
open	F. tataricum	Ftopen	925.539
open	F. tataricum	Ftopen	623.882
open	F. tataricum	Ftopen	1864.62
open	F. tataricum	Ftopen	2130.11
open	F. tataricum	Ftopen	756.714
open	F. tataricum	Ftopen	4010.16
open	F. tataricum	Ftopen	1632.2
open	F. tataricum	Ftopen	1358.31
open	F. tataricum	Ftopen	2202.78
open	F. tataricum	Ftopen	625.082
open	F. tataricum	Ftopen	3705.93
open	F. tataricum	Ftopen	2626.65
open	F. tataricum	Ftopen	3204.42
open	F. tataricum	Ftopen	2951.44
open	F. tataricum	Ftopen	1762.47
open	F. tataricum	Ftopen	597.316
open	F. tataricum	Ftopen	3260.98
open	F. tataricum	Ftopen	2522.78
open	F. tataricum	Ftopen	488.993
open	F. tataricum	Ftopen	3635.14
open	F. tataricum	Ftopen	2557.4
open	F. tataricum	Ftopen	2475.65
open	F. tataricum	Ftopen	1715.67
open	F. tataricum	Ftopen	1810.8
open	F. tataricum	Ftopen	1079.97
open	F. tataricum	Ftopen	2603.85
open	F. tataricum	Ftopen	2596.99
open	F. tataricum	Ftopen	1239.54
open	F. tataricum	Ftopen	5636.02
open	F. tataricum	Ftopen	1043.8
open	F. tataricum	Ftopen	1548.91
open	F. tataricum	Ftopen	3369.65
open	F. tataricum	Ftopen	454.885
open	F. tataricum	Ftopen	1865.99
open	F. tataricum	Ftopen	1978.43
open	F. tataricum	Ftopen	1468.35
open	F. tataricum	Ftopen	4175.72
open	F. tataricum	Ftopen	3226.19
open	F. tataricum	Ftopen	3636.68
open	F. tataricum	Ftopen	1811.49
open	F. tataricum	Ftopen	2304.08
open	F. tataricum	Ftopen	1868.73
open	F. tataricum	Ftopen	762.541
open	F. tataricum	Ftopen	416.664
open	F. tataricum	Ftopen	717.121
open	F. tataricum	Ftopen	781.738
open	F. tataricum	Ftopen	741.46
open	F. tataricum	Ftopen	3226.88
open	F. tataricum	Ftopen	3168.94
open	F. tataricum	Ftopen	1381.28
open	F. tataricum	Ftopen	551.381
open	F. tataricum	Ftopen	2401.09
open	F. tataricum	Ftopen	865.208
open	F. tataricum	Ftopen	410.322
open	F. tataricum	Ftopen	591.145
open	F. tataricum	Ftopen	1101.22
open	F. tataricum	Ftopen	454.2
open	F. tataricum	Ftopen	1047.4
open	F. tataricum	Ftopen	1365.34
open	F. tataricum	Ftopen	1750.81
open	F. tataricum	Ftopen	2885.97
open	F. tataricum	Ftopen	3188.82
open	F. tataricum	Ftopen	1318.04
open	F. tataricum	Ftopen	4151.04
open	F. tataricum	Ftopen	4261.25
open	F. tataricum	Ftopen	3092.16
open	F. tataricum	Ftopen	3694.61
open	F. tataricum	Ftopen	1716.88
open	F. tataricum	Ftopen	2065.15
open	F. tataricum	Ftopen	1007.81
open	F. tataricum	Ftopen	556.866
open	F. tataricum	Ftopen	3778.43
open	F. tataricum	Ftopen	4865.42
open	F. tataricum	Ftopen	2105.6
open	F. tataricum	Ftopen	2906.36
open	F. tataricum	Ftopen	1046.37
open	F. tataricum	Ftopen	2946.13
open	F. tataricum	Ftopen	1814.91
open	F. tataricum	Ftopen	2098.23
open	F. tataricum	Ftopen	1166.87
open	F. tataricum	Ftopen	1202.34
open	F. tataricum	Ftopen	1680.88
open	F. tataricum	Ftopen	2335.61
open	F. tataricum	Ftopen	2008.93
open	F. tataricum	Ftopen	2930.53
open	F. tataricum	Ftopen	1759.38
open	F. tataricum	Ftopen	2360.64
open	F. tataricum	Ftopen	1263.19
open	F. tataricum	Ftopen	1170.81
open	F. tataricum	Ftopen	2439.82
open	F. tataricum	Ftopen	2715.26
open	F. tataricum	Ftopen	3513.28
open	F. tataricum	Ftopen	1585.93
open	F. tataricum	Ftopen	390.44
open	F. tataricum	Ftopen	2239.46
open	F. tataricum	Ftopen	1916.89
open	F. tataricum	Ftopen	2384.63
open	F. tataricum	Ftopen	2216.84
open	F. tataricum	Ftopen	2054.35
open	F. tataricum	Ftopen	423.691
open	F. tataricum	Ftopen	2151.54
open	F. tataricum	Ftopen	582.233
open	F. tataricum	Ftopen	1684.65
open	F. tataricum	Ftopen	1556.45
open	F. tataricum	Ftopen	2491.59
open	F. tataricum	Ftopen	1160.52
open	F. tataricum	Ftopen	809.161
open	F. tataricum	Ftopen	2289.34
open	F. tataricum	Ftopen	1185.38
open	F. tataricum	Ftopen	3142.72
open	F. tataricum	Ftopen	1386.25
open	F. tataricum	Ftopen	385.641
open	F. tataricum	Ftopen	655.247
open	F. tataricum	Ftopen	765.627
open	F. tataricum	Ftopen	681.3
open	F. tataricum	Ftopen	606.914
open	F. tataricum	Ftopen	3786.31
open	F. tataricum	Ftopen	555.838
open	F. tataricum	Ftopen	478.709
open	F. tataricum	Ftopen	455.057
open	F. tataricum	Ftopen	2097.55
open	F. tataricum	Ftopen	723.634
open	F. tataricum	Ftopen	657.304
open	F. tataricum	Ftopen	1804.46
open	F. tataricum	Ftopen	1270.22
open	F. tataricum	Ftopen	492.592
open	F. tataricum	Ftopen	1077.74
open	F. tataricum	Ftopen	317.94
open	F. tataricum	Ftopen	2144.68
open	F. tataricum	Ftopen	687.984
open	F. tataricum	Ftopen	233.27
open	F. tataricum	Ftopen	823.387
open	F. tataricum	Ftopen	1168.41
open	F. tataricum	Ftopen	840.355
open	F. tataricum	Ftopen	825.787
open	F. tataricum	Ftopen	2187.87
open	F. tataricum	Ftopen	636.222
open	F. tataricum	Ftopen	442.202
open	F. tataricum	Ftopen	821.673
open	F. tataricum	Ftopen	2111.09
open	F. tataricum	Ftopen	424.548
open	F. tataricum	Ftopen	1667.68
open	F. tataricum	Ftopen	744.888
open	F. tataricum	Ftopen	1804.63
open	F. tataricum	Ftopen	2367.49
open	F. tataricum	Ftopen	1897.01
open	F. tataricum	Ftopen	953.305
open	F. tataricum	Ftopen	1783.03
open	F. tataricum	Ftopen	1129.16
open	F. tataricum	Ftopen	2304.42
open	F. tataricum	Ftopen	1194.12
open	F. tataricum	Ftopen	1572.9
open	F. tataricum	Ftopen	1695.45
open	F. tataricum	Ftopen	308.342
open	F. tataricum	Ftopen	1078.25
open	F. tataricum	Ftopen	1016.89
open	F. tataricum	Ftopen	2330.82
open	F. tataricum	Ftopen	806.419
open	F. tataricum	Ftopen	484.194
open	F. tataricum	Ftopen	841.555
open	F. tataricum	Ftopen	594.402
open	F. tataricum	Ftopen	1071.05
open	F. tataricum	Ftopen	1865.13
open	F. tataricum	Ftopen	1707.11
open	F. tataricum	Ftopen	715.065
open	F. tataricum	Ftopen	326.51
open	F. tataricum	Ftopen	497.049
open	F. tataricum	Ftopen	745.23
open	F. tataricum	Ftopen	506.647
open	F. tataricum	Ftopen	4256.79
open	F. tataricum	Ftopen	2215.12
open	F. tataricum	Ftopen	279.204
open	F. tataricum	Ftopen	931.881
open	F. tataricum	Ftopen	414.95
open	F. tataricum	Ftopen	2438.62
open	F. tataricum	Ftopen	1672.14
open	F. tataricum	Ftopen	1071.91
open	F. tataricum	Ftopen	981.928
open	F. tataricum	Ftopen	841.898
open	F. tataricum	Ftopen	4547.65
open	F. tataricum	Ftopen	3501.11
open	F. tataricum	Ftopen	1084.6
open	F. tataricum	Ftopen	2695.89
open	F. tataricum	Ftopen	3427.92
open	F. tataricum	Ftopen	1217.77
open	F. tataricum	Ftopen	672.387
open	F. tataricum	Ftopen	655.933
open	F. tataricum	Ftopen	2625.96
open	F. tataricum	Ftopen	519.673
open	F. tataricum	Ftopen	3250.36
open	F. tataricum	Ftopen	1343.23
open	F. tataricum	Ftopen	610.856
open	F. tataricum	Ftopen	694.669
open	F. tataricum	Ftopen	472.025
open	F. tataricum	Ftopen	442.373
open	F. tataricum	Ftopen	1598.1
open	F. tataricum	Ftopen	1791.26
open	F. tataricum	Ftopen	1119.22
open	F. tataricum	Ftopen	529.1
open	F. tataricum	Ftopen	806.762
open	F. tataricum	Ftopen	529.614
open	F. tataricum	Ftopen	684.899
open	F. tataricum	Ftopen	1297.64
open	F. tataricum	Ftopen	1306.21
open	F. tataricum	Ftopen	1829.65
open	F. tataricum	Ftopen	378.785
open	F. tataricum	Ftopen	573.663
open	F. tataricum	Ftopen	1795.55
open	F. tataricum	Ftopen	1480.01
open	F. tataricum	Ftopen	1983.57
open	F. tataricum	Ftopen	1324.55
open	F. tataricum	Ftopen	1239.88
open	F. tataricum	Ftopen	1351.29
open	F. tataricum	Ftopen	499.448
open	F. tataricum	Ftopen	1386.25
open	F. tataricum	Ftopen	321.539
open	F. tataricum	Ftopen	677.872
open	F. tataricum	Ftopen	1298.15
open	F. tataricum	Ftopen	1682.94
open	F. tataricum	Ftopen	850.296
open	F. tataricum	Ftopen	1121.62
open	F. tataricum	Ftopen	885.947
open	F. tataricum	Ftopen	1715.33
open	F. tataricum	Ftopen	660.732
open	F. tataricum	Ftopen	556.523
open	F. tataricum	Ftopen	975.587
open	F. tataricum	Ftopen	1836.68
open	F. tataricum	Ftopen	2416
open	F. tataricum	Ftopen	1292.5
open	F. tataricum	Ftopen	2535.63
open	F. tataricum	Ftopen	432.947
open	F. tataricum	Ftopen	750.029
open	F. tataricum	Ftopen	2820.49
open	F. tataricum	Ftopen	1742.07
open	F. tataricum	Ftopen	1663.23
open	F. tataricum	Ftopen	2352.24
open	F. tataricum	Ftopen	382.728
open	F. tataricum	Ftopen	1283.93
open	F. tataricum	Ftopen	3289.61
open	F. tataricum	Ftopen	1825.03
open	F. tataricum	Ftopen	2987.43
open	F. tataricum	Ftopen	2375.55
open	F. tataricum	Ftopen	1787.15
open	F. tataricum	Ftopen	3570.18
open	F. tataricum	Ftopen	3478.49
open	F. tataricum	Ftopen	1903.18
open	F. tataricum	Ftopen	1421.73
open	F. tataricum	Ftopen	1698.54
open	F. tataricum	Ftopen	2223.86
open	F. tataricum	Ftopen	1604.27
open	F. tataricum	Ftopen	619.083
open	F. tataricum	Ftopen	1258.39
open	F. tataricum	Ftopen	1166.52
open	F. tataricum	Ftopen	1723.56
open	F. tataricum	Ftopen	1996.94
open	F. tataricum	Ftopen	2127.03
open	F. tataricum	Ftopen	1449.33
open	F. tataricum	Ftopen	340.564
open	F. tataricum	Ftopen	972.844
open	F. tataricum	Ftopen	656.79
open	F. tataricum	Ftopen	273.72
open	F. tataricum	Ftopen	727.919
open	F. tataricum	Ftopen	288.631
open	F. tataricum	Ftopen	748.658
open	F. tataricum	Ftopen	485.908
open	F. tataricum	Ftopen	280.918
open	F. tataricum	Ftopen	357.018
open	F. tataricum	Ftopen	625.939
open	F. tataricum	Ftopen	778.653
open	F. tataricum	Ftopen	377.071
open	F. tataricum	Ftopen	334.051
open	F. tataricum	Ftopen	2284.54
open	F. tataricum	Ftopen	468.768
open	F. tataricum	Ftopen	274.919
open	F. tataricum	Ftopen	296.858
open	F. tataricum	Ftopen	201.39
open	F. tataricum	Ftopen	1544.96
open	F. tataricum	Ftopen	1123.33
open	F. tataricum	Ftopen	1988.37
open	F. tataricum	Ftopen	1200.46
open	F. tataricum	Ftopen	2010.99
open	F. tataricum	Ftopen	2047.33
open	F. tataricum	Ftopen	1156.92
open	F. tataricum	Ftopen	1592.61
open	F. tataricum	Ftopen	2549.86
open	F. tataricum	Ftopen	818.417
open	F. tataricum	Ftopen	723.634
open	F. tataricum	Ftopen	480.766
open	F. tataricum	Ftopen	2412.57
open	F. tataricum	Ftopen	2262.09
open	F. tataricum	Ftopen	811.732
open	F. tataricum	Ftopen	1240.57
open	F. tataricum	Ftopen	745.23
open	F. tataricum	Ftopen	1898.56
open	F. tataricum	Ftopen	1469.55
open	F. tataricum	Ftopen	1413.85
open	F. tataricum	Ftopen	924.854
open	F. tataricum	Ftopen	1288.56
open	F. tataricum	Ftopen	3678.68
open	F. tataricum	Ftopen	2588.6
open	F. tataricum	Ftopen	2128.74
open	F. tataricum	Ftopen	1378.2
open	F. tataricum	Ftopen	1361.06
open	F. tataricum	Ftopen	3520.13
open	F. tataricum	Ftopen	716.264
open	F. tataricum	Ftopen	802.134
open	F. tataricum	Ftopen	1553.36
open	F. tataricum	Ftopen	1161.38
open	F. tataricum	Ftopen	854.581
open	F. tataricum	Ftopen	1805.83
open	F. tataricum	Ftopen	1622.09
open	F. tataricum	Ftopen	829.214
open	F. tataricum	Ftopen	2727.77
open	F. tataricum	Ftopen	1584.73
open	F. tataricum	Ftopen	1422.42
open	F. tataricum	Ftopen	4076.83
open	F. tataricum	Ftopen	1294.9
open	F. tataricum	Ftopen	1502.29
open	F. tataricum	Ftopen	864.351
open	F. tataricum	Ftopen	2062.07
open	F. tataricum	Ftopen	2110.91
open	F. tataricum	Ftopen	2880.66
open	F. tataricum	Ftopen	3227.56
open	F. tataricum	Ftopen	667.588
open	F. tataricum	Ftopen	1919.46
open	F. tataricum	Ftopen	910.113
open	F. tataricum	Ftopen	2422.34
open	F. tataricum	Ftopen	1398.93
open	F. tataricum	Ftopen	1278.1
open	F. tataricum	Ftopen	1234.22
open	F. tataricum	Ftopen	2734.28
open	F. tataricum	Ftopen	1934.89
open	F. tataricum	Ftopen	806.933
open	F. tataricum	Ftopen	327.881
open	F. tataricum	Ftopen	296.515
open	F. tataricum	Ftopen	293.087
open	F. tataricum	Ftopen	1033.52
open	F. tataricum	Ftopen	3116.15
open	F. tataricum	Ftopen	439.974
open	F. tataricum	Ftopen	1133.44
open	F. tataricum	Ftopen	1525.43
open	F. tataricum	Ftopen	2608.82
open	F. tataricum	Ftopen	3210.25
open	F. tataricum	Ftopen	2450.28
open	F. tataricum	Ftopen	3336.91
open	F. tataricum	Ftopen	3953.94
open	F. tataricum	Ftopen	1500.57
open	F. tataricum	Ftopen	5984.47
open	F. tataricum	Ftopen	1353.17
open	F. tataricum	Ftopen	1564.16
open	F. tataricum	Ftopen	1103.96
open	F. tataricum	Ftopen	1728.87
open	F. tataricum	Ftopen	4893.02
open	F. tataricum	Ftopen	2046.47
open	F. tataricum	Ftopen	4172.98
open	F. tataricum	Ftopen	2589.97
open	F. tataricum	Ftopen	3145.8
open	F. tataricum	Ftopen	2916.65
open	F. tataricum	Ftopen	894.516
open	F. tataricum	Ftopen	4109.22
open	F. tataricum	Ftopen	1156.41
open	F. tataricum	Ftopen	1350.94
open	F. tataricum	Ftopen	887.318
open	F. tataricum	Ftopen	1917.41
open	F. tataricum	Ftopen	2148.45
open	F. tataricum	Ftopen	1304.33
open	F. tataricum	Ftopen	1229.6
open	F. tataricum	Ftopen	1477.09
open	F. tataricum	Ftopen	1716.02
open	F. tataricum	Ftopen	2176.56
open	F. tataricum	Ftopen	3515.34
open	F. tataricum	Ftopen	5890.71
open	F. tataricum	Ftopen	1050.14
open	F. tataricum	Ftopen	1024.78
open	F. tataricum	Ftopen	2187.01
open	F. tataricum	Ftopen	3284.12
open	F. tataricum	Ftopen	993.926
open	F. tataricum	Ftopen	1170.29
open	F. tataricum	Ftopen	720.035
open	F. tataricum	Ftopen	802.819
open	F. tataricum	Ftopen	944.907
open	F. tataricum	Ftopen	1226.68
open	F. tataricum	Ftopen	3924.8
open	F. tataricum	Ftopen	1148.87
open	F. tataricum	Ftopen	763.741
open	F. tataricum	Ftopen	1103.62
open	F. tataricum	Ftopen	608.799
open	F. tataricum	Ftopen	2433.31
open	F. tataricum	Ftopen	3816.82
open	F. tataricum	Ftopen	570.578
open	F. tataricum	Ftopen	1110.48
open	F. tataricum	Ftopen	484.537
open	F. tataricum	Ftopen	254.695
open	F. tataricum	Ftopen	594.402
open	F. tataricum	Ftopen	663.132
open	F. tataricum	Ftopen	1279.99
open	F. tataricum	Ftopen	1862.56
open	F. tataricum	Ftopen	4443.79
open	F. tataricum	Ftopen	1267.82
open	F. tataricum	Ftopen	2213.58
open	F. tataricum	Ftopen	2995.32
open	F. tataricum	Ftopen	1769.15
open	F. tataricum	Ftopen	2054.53
open	F. tataricum	Ftopen	2719.71
open	F. tataricum	Ftopen	487.279
open	F. tataricum	Ftopen	1442.3
open	F. tataricum	Ftopen	1546.51
open	F. tataricum	Ftopen	747.973
open	F. tataricum	Ftopen	2052.81
open	F. tataricum	Ftopen	1928.04
open	F. tataricum	Ftopen	766.998
open	F. tataricum	Ftopen	328.738
open	F. tataricum	Ftopen	1489.43
open	F. tataricum	Ftopen	642.393
open	F. tataricum	Ftopen	2027.62
open	F. tataricum	Ftopen	1929.92
open	F. tataricum	Ftopen	1152.12
open	F. tataricum	Ftopen	2151.88
open	F. tataricum	Ftopen	1619.69
open	F. tataricum	Ftopen	561.322
open	F. tataricum	Ftopen	4142.82
open	F. tataricum	Ftopen	337.822
open	F. tataricum	Ftopen	1918.27
open	F. tataricum	Ftopen	1671.63
open	F. tataricum	Ftopen	1474.35
open	F. tataricum	Ftopen	1979.8
open	F. tataricum	Ftopen	940.108
open	F. tataricum	Ftopen	702.039
open	F. tataricum	Ftopen	1718.93
open	F. tataricum	Ftopen	1252.56
open	F. tataricum	Ftopen	2619.45
open	F. tataricum	Ftopen	1855.02
open	F. tataricum	Ftopen	710.78
open	F. tataricum	Ftopen	2129.43
open	F. tataricum	Ftopen	316.569
open	F. tataricum	Ftopen	1313.58
open	F. tataricum	Ftopen	1836.51
open	F. tataricum	Ftopen	613.598
open	F. tataricum	Ftopen	1544.45
open	F. tataricum	Ftopen	558.066
open	F. tataricum	Ftopen	1006.1
open	F. tataricum	Ftopen	1249.31
open	F. tataricum	Ftopen	1777.04
open	F. tataricum	Ftopen	841.726
open	F. tataricum	Ftopen	349.477
open	F. tataricum	Ftopen	1895.81
open	F. tataricum	Ftopen	1575.99
open	F. tataricum	Ftopen	2686.12
open	F. tataricum	Ftopen	721.406
open	F. tataricum	Ftopen	1542.91
open	F. tataricum	Ftopen	1691.68
open	F. tataricum	Ftopen	1043.29
open	F. tataricum	Ftopen	1049.8
open	F. tataricum	Ftopen	1373.4
open	F. tataricum	Ftopen	216.302
open	F. tataricum	Ftopen	2362.7
open	F. tataricum	Ftopen	866.579
open	F. tataricum	Ftopen	1121.27
open	F. tataricum	Ftopen	1407.51
open	F. tataricum	Ftopen	944.907
open	F. tataricum	Ftopen	346.049
open	F. tataricum	Ftopen	245.096
open	F. tataricum	Ftopen	421.977
open	F. tataricum	Ftopen	699.639
open	F. tataricum	Ftopen	556.695
open	F. tataricum	Ftopen	714.208
open	F. tataricum	Ftopen	837.099
open	F. tataricum	Ftopen	3725.12
open	F. tataricum	Ftopen	1046.37
open	F. tataricum	Ftopen	798.706
open	F. tataricum	Ftopen	612.57
open	F. tataricum	Ftopen	474.767
open	F. tataricum	Ftopen	726.034
open	F. tataricum	Ftopen	2333.73
open	F. tataricum	Ftopen	1385.39
open	F. tataricum	Ftopen	563.036
open	F. tataricum	Ftopen	1301.75
open	F. tataricum	Ftopen	818.245
open	F. tataricum	Ftopen	1373.23
open	F. tataricum	Ftopen	1552.34
open	F. tataricum	Ftopen	1495.43
open	F. tataricum	Ftopen	1071.74
open	F. tataricum	Ftopen	924.339
open	F. tataricum	Ftopen	957.419
open	F. tataricum	Ftopen	360.103
open	F. tataricum	Ftopen	1024.09
open	F. tataricum	Ftopen	1480.52
open	F. tataricum	Ftopen	863.837
open	F. tataricum	Ftopen	562.179
open	F. tataricum	Ftopen	2162.68
open	F. tataricum	Ftopen	1343.57
open	F. tataricum	Ftopen	905.829
open	F. tataricum	Ftopen	575.548
open	F. tataricum	Ftopen	1455.84
open	F. tataricum	Ftopen	1820.91
open	F. tataricum	Ftopen	624.225
open	F. tataricum	Ftopen	2531.69
open	F. tataricum	Ftopen	1150.41
open	F. tataricum	Ftopen	762.884
open	F. tataricum	Ftopen	1227.54
open	F. tataricum	Ftopen	1093.51
open	F. tataricum	Ftopen	1263.7
open	F. tataricum	Ftopen	850.296
open	F. tataricum	Ftopen	1862.22
open	F. tataricum	Ftopen	1081.85
open	F. tataricum	Ftopen	407.409
open	F. tataricum	Ftopen	615.998
open	F. tataricum	Ftopen	790.479
open	F. tataricum	Ftopen	972.502
open	F. tataricum	Ftopen	704.952
open	F. tataricum	Ftopen	676.843
open	F. tataricum	Ftopen	1616.09
open	F. tataricum	Ftopen	3296.29
open	F. tataricum	Ftopen	504.419
open	F. tataricum	Ftopen	2334.59
open	F. tataricum	Ftopen	533.213
open	F. tataricum	Ftopen	1050.66
open	F. tataricum	Ftopen	1374.43
open	F. tataricum	Ftopen	901.201
open	F. tataricum	Ftopen	1006.78
open	F. tataricum	Ftopen	1021.18
open	F. tataricum	Ftopen	1614.55
open	F. tataricum	Ftopen	2247
open	F. tataricum	Ftopen	2625.79
open	F. tataricum	Ftopen	2492.78
open	F. tataricum	Ftopen	2087.78
open	F. tataricum	Ftopen	3181.45
open	F. tataricum	Ftopen	2141.59
open	F. tataricum	Ftopen	1605.64
open	F. tataricum	Ftopen	1732.99
open	F. tataricum	Ftopen	2449.08
open	F. tataricum	Ftopen	1662.2
open	F. tataricum	Ftopen	3215.22
open	F. tataricum	Ftopen	5761.82
open	F. tataricum	Ftopen	3424.84
open	F. tataricum	Ftopen	3406.33
open	F. tataricum	Ftopen	1211.43
open	F. tataricum	Ftopen	2655.78
open	F. tataricum	Ftopen	1785.43
open	F. tataricum	Ftopen	1619.01
open	F. tataricum	Ftopen	1416.42
open	F. tataricum	Ftopen	1633.23
open	F. tataricum	Ftopen	322.568
open	F. tataricum	Ftopen	1721.16
open	F. tataricum	Ftopen	2651.67
open	F. tataricum	Ftopen	3693.41
open	F. tataricum	Ftopen	2982.29
open	F. tataricum	Ftopen	1479.66
open	F. tataricum	Ftopen	1646.43
open	F. tataricum	Ftopen	2002.93
open	F. tataricum	Ftopen	3012.97
open	F. tataricum	Ftopen	513.503
open	F. tataricum	Ftopen	1271.59
open	F. tataricum	Ftopen	1560.73
open	F. tataricum	Ftopen	2135.77
open	F. tataricum	Ftopen	830.071
open	F. tataricum	Ftopen	2100.12
open	F. tataricum	Ftopen	1019.81
open	F. tataricum	Ftopen	1824.68
open	F. tataricum	Ftopen	3325.09
open	F. tataricum	Ftopen	862.98
open	F. tataricum	Ftopen	2041.5
open	F. tataricum	Ftopen	1553.02
open	F. tataricum	Ftopen	728.091
open	F. tataricum	Ftopen	1725.79
open	F. tataricum	Ftopen	812.246
open	F. tataricum	Ftopen	315.369
open	F. tataricum	Ftopen	392.154
open	F. tataricum	Ftopen	529.957
open	F. tataricum	Ftopen	1635.81
open	F. tataricum	Ftopen	2054.18
open	F. tataricum	Ftopen	2348.81
open	F. tataricum	Ftopen	704.438
open	F. tataricum	Ftopen	2183.59
open	F. tataricum	Ftopen	1276.56
open	F. tataricum	Ftopen	1852.96
open	F. tataricum	Ftopen	1826.05
open	F. tataricum	Ftopen	1361.4
open	F. tataricum	Ftopen	884.061
open	F. tataricum	Ftopen	1409.22
open	F. tataricum	Ftopen	760.999
open	F. tataricum	Ftopen	521.387
open	F. tataricum	Ftopen	1474.35
open	F. tataricum	Ftopen	2037.39
open	F. tataricum	Ftopen	941.136
open	F. tataricum	Ftopen	976.958
open	F. tataricum	Ftopen	309.027
open	F. tataricum	Ftopen	1034.38
open	F. tataricum	Ftopen	438.089
open	F. tataricum	Ftopen	449.915
open	F. tataricum	Ftopen	1506.4
open	F. tataricum	Ftopen	1199.77
open	F. tataricum	Ftopen	1064.03
open	F. tataricum	Ftopen	587.032
open	F. tataricum	Ftopen	715.922
open	F. tataricum	Ftopen	2800.1
open	F. tataricum	Ftopen	542.64
open	F. tataricum	Ftopen	341.592
open	F. tataricum	Ftopen	421.292
open	F. tataricum	Ftopen	2766.51
open	F. tataricum	Ftopen	2061.21
open	F. tataricum	Ftopen	766.312
open	F. tataricum	Ftopen	781.738
open	F. tataricum	Ftopen	361.132
open	F. tataricum	Ftopen	1625.35
open	F. tataricum	Ftopen	1219.83
open	F. tataricum	Ftopen	709.409
open	F. tataricum	Ftopen	2811.24
open	F. tataricum	Ftopen	484.023
open	F. tataricum	Ftopen	806.59
open	F. tataricum	Ftopen	1785.26
open	F. tataricum	Ftopen	1181.95
open	F. tataricum	Ftopen	2536.15
open	F. tataricum	Ftopen	1789.89
open	F. tataricum	Ftopen	1073.45
open	F. tataricum	Ftopen	1766.58
open	F. tataricum	Ftopen	2676.52
open	F. tataricum	Ftopen	2032.93
open	F. tataricum	Ftopen	1617.64
open	F. tataricum	Ftopen	2479.07
open	F. tataricum	Ftopen	501.162
open	F. tataricum	Ftopen	424.72
open	F. tataricum	Ftopen	1533.31
open	F. tataricum	Ftopen	2817.24
open	F. tataricum	Ftopen	376.043
open	F. tataricum	Ftopen	1770.01
open	F. tataricum	Ftopen	3512.59
open	F. tataricum	Ftopen	825.958
open	F. tataricum	Ftopen	4345.75
open	F. tataricum	Ftopen	1248.45
open	F. tataricum	Ftopen	550.696
open	F. tataricum	Ftopen	620.283
open	F. tataricum	Ftopen	1292.15
open	F. tataricum	Ftopen	762.541
open	F. tataricum	Ftopen	393.354
open	F. tataricum	Ftopen	1176.81
open	F. tataricum	Ftopen	1257.02
open	F. tataricum	Ftopen	1652.43
open	F. tataricum	Ftopen	345.192
open	F. tataricum	Ftopen	2068.58
open	F. tataricum	Ftopen	468.597
open	F. tataricum	Ftopen	302
open	F. tataricum	Ftopen	1686.88
open	F. tataricum	Ftopen	2037.04
open	F. tataricum	Ftopen	3520.82
open	F. tataricum	Ftopen	2357.38
open	F. tataricum	Ftopen	2349.5
open	F. tataricum	Ftopen	1440.58
open	F. tataricum	Ftopen	691.412
open	F. tataricum	Ftopen	1229.25
open	F. tataricum	Ftopen	2272.03
open	F. tataricum	Ftopen	1132.76
open	F. tataricum	Ftopen	2704.8
open	F. tataricum	Ftopen	797.335
open	F. tataricum	Ftopen	1057
open	F. tataricum	Ftopen	1276.56
open	F. tataricum	Ftopen	1803.43
open	F. tataricum	Ftopen	1597.58
open	F. tataricum	Ftopen	517.274
open	F. tataricum	Ftopen	675.472
open	F. tataricum	Ftopen	552.753
open	F. tataricum	Ftopen	559.437
open	F. tataricum	Ftopen	1792.46
open	F. tataricum	Ftopen	3788.54
open	F. tataricum	Ftopen	2389.26
open	F. tataricum	Ftopen	661.246
open	F. tataricum	Ftopen	3877.84
open	F. tataricum	Ftopen	625.082
open	F. tataricum	Ftopen	1270.22
open	F. tataricum	Ftopen	2611.56
open	F. tataricum	Ftopen	1588.67
open	F. tataricum	Ftopen	656.961
open	F. tataricum	Ftopen	917.826
open	F. tataricum	Ftopen	1287.36
open	F. tataricum	Ftopen	1965.74
open	F. tataricum	Ftopen	2784.67
open	F. tataricum	Ftopen	893.831
open	F. tataricum	Ftopen	606.4
open	F. tataricum	Ftopen	1627.41
open	F. tataricum	Ftopen	1672.14
open	F. tataricum	Ftopen	1708.65
open	F. tataricum	Ftopen	699.639
open	F. tataricum	Ftopen	274.577
open	F. tataricum	Ftopen	1182.29
open	F. tataricum	Ftopen	613.77
open	F. tataricum	Ftopen	405.866
open	F. tataricum	Ftopen	1099.51
open	F. tataricum	Ftopen	1044.49
open	F. tataricum	Ftopen	1291.47
open	F. tataricum	Ftopen	934.623
open	F. tataricum	Ftopen	793.221
open	F. tataricum	Ftopen	600.058
open	F. tataricum	Ftopen	1701.62
open	F. tataricum	Ftopen	1629.29
open	F. tataricum	Ftopen	1352.14
open	F. tataricum	Ftopen	1355.57
open	F. tataricum	Ftopen	1533.14
open	F. tataricum	Ftopen	463.969
open	F. tataricum	Ftopen	1209.71
open	F. tataricum	Ftopen	3396.04
open	F. tataricum	Ftopen	1520.63
open	F. tataricum	Ftopen	2624.42
open	F. tataricum	Ftopen	1457.9
open	F. tataricum	Ftopen	2147.08
open	F. tataricum	Ftopen	1657.06
open	F. tataricum	Ftopen	1066.26
open	F. tataricum	Ftopen	1759.72
open	F. tataricum	Ftopen	614.284
open	F. tataricum	Ftopen	1659.8
open	F. tataricum	Ftopen	2010.99
open	F. tataricum	Ftopen	3296.12
open	F. tataricum	Ftopen	856.981
open	F. tataricum	Ftopen	1889.98
open	F. tataricum	Ftopen	2698.97
open	F. tataricum	Ftopen	2710.63
open	F. tataricum	Ftopen	1217.77
open	F. tataricum	Ftopen	1446.58
open	F. tataricum	Ftopen	2203.98
open	F. tataricum	Ftopen	2114.51
open	F. tataricum	Ftopen	553.781
open	F. tataricum	Ftopen	2269.28
open	F. tataricum	Ftopen	1217.94
open	F. tataricum	Ftopen	1032.15
open	F. tataricum	Ftopen	1698.19
open	F. tataricum	Ftopen	2220.78
open	F. tataricum	Ftopen	1699.91
open	F. tataricum	Ftopen	2613.45
open	F. tataricum	Ftopen	1405.79
open	F. tataricum	Ftopen	1697.68
open	F. tataricum	Ftopen	783.28
open	F. tataricum	Ftopen	1486.69
open	F. tataricum	Ftopen	1379.57
open	F. tataricum	Ftopen	1120.76
open	F. tataricum	Ftopen	2283.51
open	F. tataricum	Ftopen	1100.02
open	F. tataricum	Ftopen	2046.64
open	F. tataricum	Ftopen	1132.41
open	F. tataricum	Ftopen	630.738
open	F. tataricum	Ftopen	1294.21
open	F. tataricum	Ftopen	1333.46
open	F. tataricum	Ftopen	1254.11
open	F. tataricum	Ftopen	538.527
open	F. tataricum	Ftopen	1222.05
open	F. tataricum	Ftopen	388.041
open	F. tataricum	Ftopen	256.58
open	F. tataricum	Ftopen	1180.75
open	F. tataricum	Ftopen	1937.29
open	F. tataricum	Ftopen	2387.72
open	F. tataricum	Ftopen	312.798
open	F. tataricum	Ftopen	1376.65
open	F. tataricum	Ftopen	375.872
open	F. tataricum	Ftopen	546.068
open	F. tataricum	Ftopen	1053.91
open	F. tataricum	Ftopen	963.76
open	F. tataricum	Ftopen	299.258
open	F. tataricum	Ftopen	865.55
open	F. tataricum	Ftopen	908.571
open	F. tataricum	Ftopen	723.977
open	F. tataricum	Ftopen	802.305
open	F. tataricum	Ftopen	1135.84
open	F. tataricum	Ftopen	634.68
open	F. tataricum	Ftopen	1739.5
open	F. tataricum	Ftopen	1054.94
open	F. tataricum	Ftopen	1195.14
open	F. tataricum	Ftopen	675.129
open	F. tataricum	Ftopen	1416.25
open	F. tataricum	Ftopen	2244.43
open	F. tataricum	Ftopen	953.991
open	F. tataricum	Ftopen	1756.81
open	F. tataricum	Ftopen	1684.82
open	F. tataricum	Ftopen	1307.07
open	F. tataricum	Ftopen	2382.24
open	F. tataricum	Ftopen	944.05
open	F. tataricum	Ftopen	1748.58
open	F. tataricum	Ftopen	2709.94
open	F. tataricum	Ftopen	1420.7
open	F. tataricum	Ftopen	1991.79
open	F. tataricum	Ftopen	2228.32
open	F. tataricum	Ftopen	846.868
open	F. tataricum	Ftopen	2545.4
open	F. tataricum	Ftopen	2589.45
open	F. tataricum	Ftopen	1226.17
open	F. tataricum	Ftopen	2372.64
open	F. tataricum	Ftopen	2143.14
open	F. tataricum	Ftopen	2018.7
open	F. tataricum	Ftopen	1976.71
open	F. tataricum	Ftopen	1617.12
open	F. tataricum	Ftopen	3169.8
open	F. tataricum	Ftopen	3489.97
open	F. tataricum	Ftopen	1830
open	F. tataricum	Ftopen	839.841
open	F. tataricum	Ftopen	2324.47
open	F. tataricum	Ftopen	3488.77
open	F. tataricum	Ftopen	3015.37
open	F. tataricum	Ftopen	2037.04
open	F. tataricum	Ftopen	2165.93
open	F. tataricum	Ftopen	927.424
open	F. tataricum	Ftopen	1106.36
open	F. tataricum	Ftopen	495.849
open	F. tataricum	Ftopen	820.13
open	F. tataricum	Ftopen	1042.6
open	F. tataricum	Ftopen	1104.31
open	F. tataricum	Ftopen	4001.41
open	F. tataricum	Ftopen	1695.62
open	F. tataricum	Ftopen	3441.12
open	F. tataricum	Ftopen	2922.13
open	F. tataricum	Ftopen	2876.03
open	F. tataricum	Ftopen	2027.44
open	F. tataricum	Ftopen	1473.15
open	F. tataricum	Ftopen	1003.7
open	F. tataricum	Ftopen	1208.34
open	F. tataricum	Ftopen	366.616
open	F. tataricum	Ftopen	1544.28
open	F. tataricum	Ftopen	2773.7
open	F. tataricum	Ftopen	1843.54
open	F. tataricum	Ftopen	2946.64
open	F. tataricum	Ftopen	1258.05
open	F. tataricum	Ftopen	2787.24
open	F. tataricum	Ftopen	1884.67
open	F. tataricum	Ftopen	1036.09
open	F. tataricum	Ftopen	1547.36
open	F. tataricum	Ftopen	444.773
open	F. tataricum	Ftopen	832.814
open	F. tataricum	Ftopen	799.22
open	F. tataricum	Ftopen	433.289
open	F. tataricum	Ftopen	1287.18
open	F. tataricum	Ftopen	1164.46
open	F. tataricum	Ftopen	2627.5
open	F. tataricum	Ftopen	554.124
open	F. tataricum	Ftopen	1198.4
open	F. tataricum	Ftopen	1973.97
open	F. tataricum	Ftopen	2857.52
open	F. tataricum	Ftopen	653.533
open	F. tataricum	Ftopen	328.224
open	F. tataricum	Ftopen	513.331
open	F. tataricum	Ftopen	419.064
open	F. tataricum	Ftopen	2070.98
open	F. tataricum	Ftopen	1122.99
open	F. tataricum	Ftopen	1086.82
open	F. tataricum	Ftopen	1148.35
open	F. tataricum	Ftopen	1565.88
open	F. tataricum	Ftopen	205.333
open	F. tataricum	Ftopen	2122.23
open	F. tataricum	Ftopen	2860.43
open	F. tataricum	Ftopen	1389.51
open	F. tataricum	Ftopen	2529.12
open	F. tataricum	Ftopen	1315.12
open	F. tataricum	Ftopen	1802.23
open	F. tataricum	Ftopen	572.12
open	F. tataricum	Ftopen	2663.67
open	F. tataricum	Ftopen	4788.98
open	F. tataricum	Ftopen	2073.72
open	F. tataricum	Ftopen	1649.86
open	F. tataricum	Ftopen	970.102
open	F. tataricum	Ftopen	819.616
open	F. tataricum	Ftopen	3088.22
open	F. tataricum	Ftopen	246.468
open	F. tataricum	Ftopen	1034.72
open	F. tataricum	Ftopen	936.508
open	F. tataricum	Ftopen	2660.07
open	F. tataricum	Ftopen	1497.14
open	F. tataricum	Ftopen	943.364
open	F. tataricum	Ftopen	923.997
open	F. tataricum	Ftopen	413.407
open	F. tataricum	Ftopen	3716.72
open	F. tataricum	Ftopen	1472.46
open	F. tataricum	Ftopen	1141.33
open	F. tataricum	Ftopen	3122.67
open	F. tataricum	Ftopen	1155.38
open	F. tataricum	Ftopen	1355.74
open	F. tataricum	Ftopen	1293.36
open	F. tataricum	Ftopen	736.146
open	F. tataricum	Ftopen	1510
open	F. tataricum	Ftopen	1502.63
open	F. tataricum	Ftopen	1578.56
open	F. tataricum	Ftopen	2307.16
open	F. tataricum	Ftopen	1464.92
open	F. tataricum	Ftopen	1348.89
open	F. tataricum	Ftopen	747.287
open	F. tataricum	Ftopen	2094.46
open	F. tataricum	Ftopen	528.414
open	F. tataricum	Ftopen	861.78
open	F. tataricum	Ftopen	818.588
open	F. tataricum	Ftopen	768.712
open	F. tataricum	Ftopen	2459.53
open	F. tataricum	Ftopen	2330.99
open	F. tataricum	Ftopen	758.942
open	F. tataricum	Ftopen	2458.85
open	F. tataricum	Ftopen	3312.23
open	F. tataricum	Ftopen	1720.82
open	F. tataricum	Ftopen	1329.86
open	F. tataricum	Ftopen	617.369
open	F. tataricum	Ftopen	1762.98
open	F. tataricum	Ftopen	1992.82
open	F. tataricum	Ftopen	1856.22
open	F. tataricum	Ftopen	1553.88
open	F. tataricum	Ftopen	2606.25
open	F. tataricum	Ftopen	1906.61
open	F. tataricum	Ftopen	1728.7
open	F. tataricum	Ftopen	1473.66
open	F. tataricum	Ftopen	1111.5
open	F. tataricum	Ftopen	1885.87
open	F. tataricum	Ftopen	2765.48
open	F. tataricum	Ftopen	1720.65
open	F. tataricum	Ftopen	1821.6
open	F. tataricum	Ftopen	1727.33
open	F. tataricum	Ftopen	985.528
open	F. tataricum	Ftopen	1643.52
open	F. tataricum	Ftopen	1595.53
open	F. tataricum	Ftopen	2333.56
open	F. tataricum	Ftopen	2091.72
open	F. tataricum	Ftopen	1476.58
open	F. tataricum	Ftopen	2048.87
open	F. tataricum	Ftopen	1307.24
open	F. tataricum	Ftopen	1249.13
open	F. tataricum	Ftopen	3660.85
open	F. tataricum	Ftopen	2288.99
open	F. tataricum	Ftopen	3456.37
open	F. tataricum	Ftopen	1830.68
open	F. tataricum	Ftopen	1955.29
open	F. tataricum	Ftopen	1514.8
open	F. tataricum	Ftopen	797.335
open	F. tataricum	Ftopen	2046.47
open	F. tataricum	Ftopen	1799.14
open	F. tataricum	Ftopen	2583.28
open	F. tataricum	Ftopen	1519.6
open	F. tataricum	Ftopen	2718.51
open	F. tataricum	Ftopen	1731.44
open	F. tataricum	Ftopen	2779.87
open	F. tataricum	Ftopen	3041.94
open	F. tataricum	Ftopen	1521.31
open	F. tataricum	Ftopen	1202.17
open	F. tataricum	Ftopen	731.69
open	F. tataricum	Ftopen	6974.11
open	F. tataricum	Ftopen	1067.45
open	F. tataricum	Ftopen	1239.54
open	F. tataricum	Ftopen	1375.97
open	F. tataricum	Ftopen	1606.5
open	F. tataricum	Ftopen	2089.15
open	F. tataricum	Ftopen	2515.92
open	F. tataricum	Ftopen	1197.03
open	F. tataricum	Ftopen	669.645
open	F. tataricum	Ftopen	1289.59
open	F. tataricum	Ftopen	786.194
open	F. tataricum	Ftopen	1782.18
open	F. tataricum	Ftopen	612.227
open	F. tataricum	Ftopen	2321.22
open	F. tataricum	Ftopen	2087.43
open	F. tataricum	Ftopen	1370.65
open	F. tataricum	Ftopen	948.849
open	F. tataricum	Ftopen	1401.85
open	F. tataricum	Ftopen	1447.95
open	F. tataricum	Ftopen	886.118
open	F. tataricum	Ftopen	1895.47
open	F. tataricum	Ftopen	1908.15
open	F. tataricum	Ftopen	974.216
open	F. tataricum	Ftopen	4294.33
open	F. tataricum	Ftopen	1072.25
open	F. tataricum	Ftopen	2775.76
open	F. tataricum	Ftopen	2339.39
open	F. tataricum	Ftopen	4485.27
open	F. tataricum	Ftopen	1527.31
open	F. tataricum	Ftopen	2684.06
open	F. tataricum	Ftopen	3348.05
open	F. tataricum	Ftopen	2836.95
open	F. tataricum	Ftopen	1472.12
open	F. tataricum	Ftopen	1932.83
open	F. tataricum	Ftopen	1789.55
open	F. tataricum	Ftopen	2178.45
open	F. tataricum	Ftopen	847.04
open	F. tataricum	Ftopen	1298.33
open	F. tataricum	Ftopen	1384.37
open	F. tataricum	Ftopen	1610.95
open	F. tataricum	Ftopen	2478.73
open	F. tataricum	Ftopen	713.008
open	F. tataricum	Ftopen	1037.8
open	F. tataricum	Ftopen	1832.4
open	F. tataricum	Ftopen	1463.72
open	F. tataricum	Ftopen	1273.13
open	F. tataricum	Ftopen	3831.05
open	F. tataricum	Ftopen	977.129
open	F. tataricum	Ftopen	1385.05
open	F. tataricum	Ftopen	1534.85
open	F. tataricum	Ftopen	3507.97
open	F. tataricum	Ftopen	531.671
open	F. tataricum	Ftopen	2006.88
open	F. tataricum	Ftopen	2432.8
open	F. tataricum	Ftopen	2958.98
open	F. tataricum	Ftopen	2096.18
open	F. tataricum	Ftopen	2136.11
open	F. tataricum	Ftopen	1368.94
open	F. tataricum	Ftopen	455.571
open	F. tataricum	Ftopen	651.305
open	F. tataricum	Ftopen	1436.13
open	F. tataricum	Ftopen	404.666
open	F. tataricum	Ftopen	2555.69
open	F. tataricum	Ftopen	1312.04
closed	F. tataricum	Ftclosed	431.061
closed	F. tataricum	Ftclosed	1414.19
closed	F. tataricum	Ftclosed	382.728
closed	F. tataricum	Ftclosed	392.497
closed	F. tataricum	Ftclosed	1025.12
closed	F. tataricum	Ftclosed	423.52
closed	F. tataricum	Ftclosed	691.926
closed	F. tataricum	Ftclosed	693.64
closed	F. tataricum	Ftclosed	810.19
closed	F. tataricum	Ftclosed	1597.24
closed	F. tataricum	Ftclosed	568.007
closed	F. tataricum	Ftclosed	615.998
closed	F. tataricum	Ftclosed	797.163
closed	F. tataricum	Ftclosed	668.274
closed	F. tataricum	Ftclosed	625.767
closed	F. tataricum	Ftclosed	500.82
closed	F. tataricum	Ftclosed	1282.21
closed	F. tataricum	Ftclosed	2436.05
closed	F. tataricum	Ftclosed	2053.67
closed	F. tataricum	Ftclosed	389.926
closed	F. tataricum	Ftclosed	2088.46
closed	F. tataricum	Ftclosed	992.212
closed	F. tataricum	Ftclosed	484.88
closed	F. tataricum	Ftclosed	514.188
closed	F. tataricum	Ftclosed	1076.54
closed	F. tataricum	Ftclosed	2234.66
closed	F. tataricum	Ftclosed	872.406
closed	F. tataricum	Ftclosed	1674.71
closed	F. tataricum	Ftclosed	929.995
closed	F. tataricum	Ftclosed	912.513
closed	F. tataricum	Ftclosed	588.917
closed	F. tataricum	Ftclosed	630.224
closed	F. tataricum	Ftclosed	2193.7
closed	F. tataricum	Ftclosed	3035.94
closed	F. tataricum	Ftclosed	1413.33
closed	F. tataricum	Ftclosed	1064.37
closed	F. tataricum	Ftclosed	2255.57
closed	F. tataricum	Ftclosed	525.501
closed	F. tataricum	Ftclosed	945.592
closed	F. tataricum	Ftclosed	1041.4
closed	F. tataricum	Ftclosed	327.024
closed	F. tataricum	Ftclosed	715.236
closed	F. tataricum	Ftclosed	435.518
closed	F. tataricum	Ftclosed	529.1
closed	F. tataricum	Ftclosed	2071.32
closed	F. tataricum	Ftclosed	1955.46
closed	F. tataricum	Ftclosed	1412.3
closed	F. tataricum	Ftclosed	776.939
closed	F. tataricum	Ftclosed	648.049
closed	F. tataricum	Ftclosed	1296.27
closed	F. tataricum	Ftclosed	390.098
closed	F. tataricum	Ftclosed	875.663
closed	F. tataricum	Ftclosed	2555
closed	F. tataricum	Ftclosed	378.1
closed	F. tataricum	Ftclosed	404.495
closed	F. tataricum	Ftclosed	602.457
closed	F. tataricum	Ftclosed	1551.31
closed	F. tataricum	Ftclosed	1091.96
closed	F. tataricum	Ftclosed	2051.95
closed	F. tataricum	Ftclosed	2439.82
closed	F. tataricum	Ftclosed	2543.86
closed	F. tataricum	Ftclosed	1859.48
closed	F. tataricum	Ftclosed	518.473
closed	F. tataricum	Ftclosed	1939.35
closed	F. tataricum	Ftclosed	1076.37
closed	F. tataricum	Ftclosed	1062.14
closed	F. tataricum	Ftclosed	3893.26
closed	F. tataricum	Ftclosed	1753.72
closed	F. tataricum	Ftclosed	308.513
closed	F. tataricum	Ftclosed	4619.64
closed	F. tataricum	Ftclosed	395.925
closed	F. tataricum	Ftclosed	328.395
closed	F. tataricum	Ftclosed	375.872
closed	F. tataricum	Ftclosed	1387.79
closed	F. tataricum	Ftclosed	335.936
closed	F. tataricum	Ftclosed	2697.09
closed	F. tataricum	Ftclosed	1972.6
closed	F. tataricum	Ftclosed	2278.03
closed	F. tataricum	Ftclosed	1083.39
closed	F. tataricum	Ftclosed	3008.34
closed	F. tataricum	Ftclosed	1624.49
closed	F. tataricum	Ftclosed	1250.51
closed	F. tataricum	Ftclosed	852.867
closed	F. tataricum	Ftclosed	2027.96
closed	F. tataricum	Ftclosed	1332.78
closed	F. tataricum	Ftclosed	912.513
closed	F. tataricum	Ftclosed	2190.96
closed	F. tataricum	Ftclosed	1749.27
closed	F. tataricum	Ftclosed	3070.05
closed	F. tataricum	Ftclosed	2003.45
closed	F. tataricum	Ftclosed	846.526
closed	F. tataricum	Ftclosed	1545.99
closed	F. tataricum	Ftclosed	2315.05
closed	F. tataricum	Ftclosed	2294.65
closed	F. tataricum	Ftclosed	5888.14
closed	F. tataricum	Ftclosed	1292.15
closed	F. tataricum	Ftclosed	3805.68
closed	F. tataricum	Ftclosed	703.067
closed	F. tataricum	Ftclosed	2865.06
closed	F. tataricum	Ftclosed	1729.73
closed	F. tataricum	Ftclosed	1968.48
closed	F. tataricum	Ftclosed	2937.9
closed	F. tataricum	Ftclosed	884.404
closed	F. tataricum	Ftclosed	698.953
closed	F. tataricum	Ftclosed	1791.95
closed	F. tataricum	Ftclosed	2010.82
closed	F. tataricum	Ftclosed	1221.71
closed	F. tataricum	Ftclosed	2939.96
closed	F. tataricum	Ftclosed	2395.43
closed	F. tataricum	Ftclosed	1866.16
closed	F. tataricum	Ftclosed	401.924
closed	F. tataricum	Ftclosed	1695.11
closed	F. tataricum	Ftclosed	1437.33
closed	F. tataricum	Ftclosed	1896.5
closed	F. tataricum	Ftclosed	2023.85
closed	F. tataricum	Ftclosed	2410.51
closed	F. tataricum	Ftclosed	2199.18
closed	F. tataricum	Ftclosed	4352.09
closed	F. tataricum	Ftclosed	366.959
closed	F. tataricum	Ftclosed	2195.41
closed	F. tataricum	Ftclosed	1313.07
closed	F. tataricum	Ftclosed	324.453
closed	F. tataricum	Ftclosed	452.486
closed	F. tataricum	Ftclosed	347.42
closed	F. tataricum	Ftclosed	1650.2
closed	F. tataricum	Ftclosed	1545.48
closed	F. tataricum	Ftclosed	1607.87
closed	F. tataricum	Ftclosed	1163.44
closed	F. tataricum	Ftclosed	1525.08
closed	F. tataricum	Ftclosed	883.89
closed	F. tataricum	Ftclosed	675.986
closed	F. tataricum	Ftclosed	449.572
closed	F. tataricum	Ftclosed	840.012
closed	F. tataricum	Ftclosed	416.321
closed	F. tataricum	Ftclosed	983.128
closed	F. tataricum	Ftclosed	3366.05
closed	F. tataricum	Ftclosed	554.295
closed	F. tataricum	Ftclosed	789.451
closed	F. tataricum	Ftclosed	2017.5
closed	F. tataricum	Ftclosed	1573.42
closed	F. tataricum	Ftclosed	580.861
closed	F. tataricum	Ftclosed	653.705
closed	F. tataricum	Ftclosed	4856.17
closed	F. tataricum	Ftclosed	2157.36
closed	F. tataricum	Ftclosed	579.49
closed	F. tataricum	Ftclosed	1217.08
closed	F. tataricum	Ftclosed	652.334
closed	F. tataricum	Ftclosed	697.411
closed	F. tataricum	Ftclosed	1786.29
closed	F. tataricum	Ftclosed	936.851
closed	F. tataricum	Ftclosed	1047.92
closed	F. tataricum	Ftclosed	1886.04
closed	F. tataricum	Ftclosed	911.313
closed	F. tataricum	Ftclosed	2338.53
closed	F. tataricum	Ftclosed	1685.34
closed	F. tataricum	Ftclosed	1464.92
closed	F. tataricum	Ftclosed	2940.13
closed	F. tataricum	Ftclosed	1932.83
closed	F. tataricum	Ftclosed	1758.01
closed	F. tataricum	Ftclosed	489.507
closed	F. tataricum	Ftclosed	1898.21
closed	F. tataricum	Ftclosed	2592.71
closed	F. tataricum	Ftclosed	1261.65
closed	F. tataricum	Ftclosed	1134.13
closed	F. tataricum	Ftclosed	3064.22
closed	F. tataricum	Ftclosed	1308.27
closed	F. tataricum	Ftclosed	1285.81
closed	F. tataricum	Ftclosed	3251.04
closed	F. tataricum	Ftclosed	2307.51
closed	F. tataricum	Ftclosed	1866.85
closed	F. tataricum	Ftclosed	523.272
closed	F. tataricum	Ftclosed	2172.96
closed	F. tataricum	Ftclosed	2455.59
closed	F. tataricum	Ftclosed	2575.91
closed	F. tataricum	Ftclosed	767.512
closed	F. tataricum	Ftclosed	2143.82
closed	F. tataricum	Ftclosed	392.84
closed	F. tataricum	Ftclosed	1441.96
closed	F. tataricum	Ftclosed	1408.19
closed	F. tataricum	Ftclosed	1814.74
closed	F. tataricum	Ftclosed	1396.88
closed	F. tataricum	Ftclosed	1778.58
closed	F. tataricum	Ftclosed	1102.59
closed	F. tataricum	Ftclosed	1347.35
closed	F. tataricum	Ftclosed	564.922
closed	F. tataricum	Ftclosed	923.997
closed	F. tataricum	Ftclosed	984.499
closed	F. tataricum	Ftclosed	671.187
closed	F. tataricum	Ftclosed	572.292
closed	F. tataricum	Ftclosed	593.888
closed	F. tataricum	Ftclosed	633.309
closed	F. tataricum	Ftclosed	496.02
closed	F. tataricum	Ftclosed	440.488
closed	F. tataricum	Ftclosed	2177.07
closed	F. tataricum	Ftclosed	1541.02
closed	F. tataricum	Ftclosed	655.247
closed	F. tataricum	Ftclosed	453
closed	F. tataricum	Ftclosed	1594.15
closed	F. tataricum	Ftclosed	1160.87
closed	F. tataricum	Ftclosed	2185.99
closed	F. tataricum	Ftclosed	1142.53
closed	F. tataricum	Ftclosed	788.936
closed	F. tataricum	Ftclosed	1255.31
closed	F. tataricum	Ftclosed	873.606
closed	F. tataricum	Ftclosed	1562.45
closed	F. tataricum	Ftclosed	1905.92
closed	F. tataricum	Ftclosed	447.687
closed	F. tataricum	Ftclosed	897.087
closed	F. tataricum	Ftclosed	575.548
closed	F. tataricum	Ftclosed	541.098
closed	F. tataricum	Ftclosed	1082.02
closed	F. tataricum	Ftclosed	2331.5
closed	F. tataricum	Ftclosed	2426.28
closed	F. tataricum	Ftclosed	1305.52
closed	F. tataricum	Ftclosed	974.73
closed	F. tataricum	Ftclosed	703.238
closed	F. tataricum	Ftclosed	697.582
closed	F. tataricum	Ftclosed	418.549
closed	F. tataricum	Ftclosed	583.775
closed	F. tataricum	Ftclosed	2200.04
closed	F. tataricum	Ftclosed	1004.9
closed	F. tataricum	Ftclosed	2647.56
closed	F. tataricum	Ftclosed	4767.73
closed	F. tataricum	Ftclosed	2181.7
closed	F. tataricum	Ftclosed	1400.65
closed	F. tataricum	Ftclosed	1001.3
closed	F. tataricum	Ftclosed	2171.25
closed	F. tataricum	Ftclosed	880.976
closed	F. tataricum	Ftclosed	2414.97
closed	F. tataricum	Ftclosed	2537.52
closed	F. tataricum	Ftclosed	1905.07
closed	F. tataricum	Ftclosed	3547.56
closed	F. tataricum	Ftclosed	4138.36
closed	F. tataricum	Ftclosed	379.985
closed	F. tataricum	Ftclosed	1440.58
closed	F. tataricum	Ftclosed	1257.36
closed	F. tataricum	Ftclosed	1955.8
closed	F. tataricum	Ftclosed	1205.09
closed	F. tataricum	Ftclosed	2834.72
closed	F. tataricum	Ftclosed	1589.87
closed	F. tataricum	Ftclosed	2954.18
closed	F. tataricum	Ftclosed	1710.7
closed	F. tataricum	Ftclosed	1256.33
closed	F. tataricum	Ftclosed	2569.74
closed	F. tataricum	Ftclosed	539.041
closed	F. tataricum	Ftclosed	372.958
closed	F. tataricum	Ftclosed	248.01
closed	F. tataricum	Ftclosed	1055.46
closed	F. tataricum	Ftclosed	634.166
closed	F. tataricum	Ftclosed	940.451
closed	F. tataricum	Ftclosed	344.849
closed	F. tataricum	Ftclosed	977.301
closed	F. tataricum	Ftclosed	1822.45
closed	F. tataricum	Ftclosed	324.796
closed	F. tataricum	Ftclosed	1022.55
closed	F. tataricum	Ftclosed	979.529
closed	F. tataricum	Ftclosed	284.86
closed	F. tataricum	Ftclosed	450.258
closed	F. tataricum	Ftclosed	828.872
closed	F. tataricum	Ftclosed	1774.64
closed	F. tataricum	Ftclosed	620.968
closed	F. tataricum	Ftclosed	415.121
closed	F. tataricum	Ftclosed	699.125
closed	F. tataricum	Ftclosed	562.522
closed	F. tataricum	Ftclosed	716.95
closed	F. tataricum	Ftclosed	524.472
closed	F. tataricum	Ftclosed	341.764
closed	F. tataricum	Ftclosed	260.522
closed	F. tataricum	Ftclosed	391.297
closed	F. tataricum	Ftclosed	576.062
closed	F. tataricum	Ftclosed	454.885
closed	F. tataricum	Ftclosed	982.443
closed	F. tataricum	Ftclosed	1551.65
closed	F. tataricum	Ftclosed	388.555
closed	F. tataricum	Ftclosed	241.669
closed	F. tataricum	Ftclosed	514.703
closed	F. tataricum	Ftclosed	444.087
closed	F. tataricum	Ftclosed	999.068
closed	F. tataricum	Ftclosed	382.556
closed	F. tataricum	Ftclosed	252.638
closed	F. tataricum	Ftclosed	518.131
closed	F. tataricum	Ftclosed	716.436
closed	F. tataricum	Ftclosed	568.864
closed	F. tataricum	Ftclosed	493.964
closed	F. tataricum	Ftclosed	616.683
closed	F. tataricum	Ftclosed	749.687
closed	F. tataricum	Ftclosed	450.086
closed	F. tataricum	Ftclosed	1028.89
closed	F. tataricum	Ftclosed	270.12
closed	F. tataricum	Ftclosed	300.457
closed	F. tataricum	Ftclosed	337.65
closed	F. tataricum	Ftclosed	521.558
closed	F. tataricum	Ftclosed	1071.05
closed	F. tataricum	Ftclosed	586.86
closed	F. tataricum	Ftclosed	237.555
closed	F. tataricum	Ftclosed	944.393
closed	F. tataricum	Ftclosed	538.698
closed	F. tataricum	Ftclosed	332.68
closed	F. tataricum	Ftclosed	671.701
closed	F. tataricum	Ftclosed	638.965
closed	F. tataricum	Ftclosed	261.893
closed	F. tataricum	Ftclosed	565.95
closed	F. tataricum	Ftclosed	3338.11
closed	F. tataricum	Ftclosed	890.574
closed	F. tataricum	Ftclosed	518.131
closed	F. tataricum	Ftclosed	477.681
closed	F. tataricum	Ftclosed	2189.41
closed	F. tataricum	Ftclosed	666.731
closed	F. tataricum	Ftclosed	1246.39
closed	F. tataricum	Ftclosed	632.452
closed	F. tataricum	Ftclosed	590.117
closed	F. tataricum	Ftclosed	2787.93
closed	F. tataricum	Ftclosed	3410.1
closed	F. tataricum	Ftclosed	811.389
closed	F. tataricum	Ftclosed	1186.58
closed	F. tataricum	Ftclosed	1286.5
closed	F. tataricum	Ftclosed	994.783
closed	F. tataricum	Ftclosed	1703.51
closed	F. tataricum	Ftclosed	1093.85
closed	F. tataricum	Ftclosed	2190.1
closed	F. tataricum	Ftclosed	1995.74
closed	F. tataricum	Ftclosed	3535.73
closed	F. tataricum	Ftclosed	1679.68
closed	F. tataricum	Ftclosed	1324.72
closed	F. tataricum	Ftclosed	1785.95
closed	F. tataricum	Ftclosed	2236.72
closed	F. tataricum	Ftclosed	1424.47
closed	F. tataricum	Ftclosed	2396.12
closed	F. tataricum	Ftclosed	940.108
closed	F. tataricum	Ftclosed	789.793
closed	F. tataricum	Ftclosed	1037.97
closed	F. tataricum	Ftclosed	4322.44
closed	F. tataricum	Ftclosed	1219.48
closed	F. tataricum	Ftclosed	431.404
closed	F. tataricum	Ftclosed	1729.04
closed	F. tataricum	Ftclosed	4569.94
closed	F. tataricum	Ftclosed	1156.07
closed	F. tataricum	Ftclosed	1689.62
closed	F. tataricum	Ftclosed	656.104
closed	F. tataricum	Ftclosed	1637.52
closed	F. tataricum	Ftclosed	515.217
closed	F. tataricum	Ftclosed	727.919
closed	F. tataricum	Ftclosed	4307.19
closed	F. tataricum	Ftclosed	1324.72
closed	F. tataricum	Ftclosed	3616.63
closed	F. tataricum	Ftclosed	705.466
closed	F. tataricum	Ftclosed	891.431
closed	F. tataricum	Ftclosed	569.378
closed	F. tataricum	Ftclosed	1260.62
closed	F. tataricum	Ftclosed	1947.92
closed	F. tataricum	Ftclosed	937.023
closed	F. tataricum	Ftclosed	3606.18
closed	F. tataricum	Ftclosed	802.134
closed	F. tataricum	Ftclosed	1961.46
closed	F. tataricum	Ftclosed	1631.52
closed	F. tataricum	Ftclosed	449.058
closed	F. tataricum	Ftclosed	481.966
closed	F. tataricum	Ftclosed	1447.1
closed	F. tataricum	Ftclosed	3618.86
closed	F. tataricum	Ftclosed	1081.68
closed	F. tataricum	Ftclosed	3207.16
closed	F. tataricum	Ftclosed	2579.17
closed	F. tataricum	Ftclosed	695.526
closed	F. tataricum	Ftclosed	1215.54
closed	F. tataricum	Ftclosed	492.078
closed	F. tataricum	Ftclosed	693.983
closed	F. tataricum	Ftclosed	510.418
closed	F. tataricum	Ftclosed	423.006
closed	F. tataricum	Ftclosed	675.472
closed	F. tataricum	Ftclosed	1646.77
closed	F. tataricum	Ftclosed	1463.21
closed	F. tataricum	Ftclosed	5019.34
closed	F. tataricum	Ftclosed	1237.99
closed	F. tataricum	Ftclosed	2301.51
closed	F. tataricum	Ftclosed	2571.97
closed	F. tataricum	Ftclosed	1978.08
closed	F. tataricum	Ftclosed	1136.01
closed	F. tataricum	Ftclosed	2536.15
closed	F. tataricum	Ftclosed	1102.76
closed	F. tataricum	Ftclosed	449.915
closed	F. tataricum	Ftclosed	1324.72
closed	F. tataricum	Ftclosed	1084.94
closed	F. tataricum	Ftclosed	2417.2
closed	F. tataricum	Ftclosed	1835.14
closed	F. tataricum	Ftclosed	452.486
closed	F. tataricum	Ftclosed	1424.3
closed	F. tataricum	Ftclosed	2064.81
closed	F. tataricum	Ftclosed	2734.8
closed	F. tataricum	Ftclosed	2566.66
closed	F. tataricum	Ftclosed	736.318
closed	F. tataricum	Ftclosed	1688.08
closed	F. tataricum	Ftclosed	1027.35
closed	F. tataricum	Ftclosed	2129.77
closed	F. tataricum	Ftclosed	1567.76
closed	F. tataricum	Ftclosed	1486.52
closed	F. tataricum	Ftclosed	1431.84
closed	F. tataricum	Ftclosed	3116.5
closed	F. tataricum	Ftclosed	739.06
closed	F. tataricum	Ftclosed	1572.39
closed	F. tataricum	Ftclosed	2809.35
closed	F. tataricum	Ftclosed	618.911
closed	F. tataricum	Ftclosed	445.116
closed	F. tataricum	Ftclosed	1254.62
closed	F. tataricum	Ftclosed	3107.76
closed	F. tataricum	Ftclosed	3082.73
closed	F. tataricum	Ftclosed	1852.45
closed	F. tataricum	Ftclosed	1291.81
closed	F. tataricum	Ftclosed	2378.81
closed	F. tataricum	Ftclosed	1807.54
closed	F. tataricum	Ftclosed	419.749
closed	F. tataricum	Ftclosed	399.353
closed	F. tataricum	Ftclosed	4449.1
closed	F. tataricum	Ftclosed	645.821
closed	F. tataricum	Ftclosed	626.281
closed	F. tataricum	Ftclosed	738.032
closed	F. tataricum	Ftclosed	662.446
closed	F. tataricum	Ftclosed	919.883
closed	F. tataricum	Ftclosed	827.501
closed	F. tataricum	Ftclosed	756.543
closed	F. tataricum	Ftclosed	532.699
closed	F. tataricum	Ftclosed	3634.45
closed	F. tataricum	Ftclosed	2280.77
closed	F. tataricum	Ftclosed	1234.74
closed	F. tataricum	Ftclosed	912.684
closed	F. tataricum	Ftclosed	3121.12
closed	F. tataricum	Ftclosed	1207.31
closed	F. tataricum	Ftclosed	791.336
closed	F. tataricum	Ftclosed	971.645
closed	F. tataricum	Ftclosed	981.071
closed	F. tataricum	Ftclosed	833.499
closed	F. tataricum	Ftclosed	655.419
closed	F. tataricum	Ftclosed	486.079
closed	F. tataricum	Ftclosed	926.739
closed	F. tataricum	Ftclosed	491.907
closed	F. tataricum	Ftclosed	1623.29
closed	F. tataricum	Ftclosed	4021.47
closed	F. tataricum	Ftclosed	1444.87
closed	F. tataricum	Ftclosed	610.342
closed	F. tataricum	Ftclosed	1495.09
closed	F. tataricum	Ftclosed	518.473
closed	F. tataricum	Ftclosed	492.078
closed	F. tataricum	Ftclosed	803.505
closed	F. tataricum	Ftclosed	1333.46
closed	F. tataricum	Ftclosed	1150.24
closed	F. tataricum	Ftclosed	613.941
closed	F. tataricum	Ftclosed	852.524
closed	F. tataricum	Ftclosed	2798.73
closed	F. tataricum	Ftclosed	721.406
closed	F. tataricum	Ftclosed	1235.25
closed	F. tataricum	Ftclosed	625.596
closed	F. tataricum	Ftclosed	605.371
closed	F. tataricum	Ftclosed	855.438
closed	F. tataricum	Ftclosed	503.562
closed	F. tataricum	Ftclosed	522.758
closed	F. tataricum	Ftclosed	1444.18
closed	F. tataricum	Ftclosed	2653.38
closed	F. tataricum	Ftclosed	5681.44
closed	F. tataricum	Ftclosed	602.629
closed	F. tataricum	Ftclosed	1124.53
closed	F. tataricum	Ftclosed	2260.2
closed	F. tataricum	Ftclosed	955.705
closed	F. tataricum	Ftclosed	640.507
closed	F. tataricum	Ftclosed	574.177
closed	F. tataricum	Ftclosed	854.41
closed	F. tataricum	Ftclosed	3870.98
closed	F. tataricum	Ftclosed	1413.85
closed	F. tataricum	Ftclosed	3333.14
closed	F. tataricum	Ftclosed	600.743
closed	F. tataricum	Ftclosed	1542.39
closed	F. tataricum	Ftclosed	2525.01
closed	F. tataricum	Ftclosed	1809.09
closed	F. tataricum	Ftclosed	3038
closed	F. tataricum	Ftclosed	3481.74
closed	F. tataricum	Ftclosed	2838.15
closed	F. tataricum	Ftclosed	842.926
closed	F. tataricum	Ftclosed	2147.59
closed	F. tataricum	Ftclosed	2487.82
closed	F. tataricum	Ftclosed	1713.96
closed	F. tataricum	Ftclosed	825.101
closed	F. tataricum	Ftclosed	3690.16
closed	F. tataricum	Ftclosed	8758.86
closed	F. tataricum	Ftclosed	3494.25
closed	F. tataricum	Ftclosed	2921.28
closed	F. tataricum	Ftclosed	5537.64
closed	F. tataricum	Ftclosed	1247.08
closed	F. tataricum	Ftclosed	7235.15
closed	F. tataricum	Ftclosed	4594.44
closed	F. tataricum	Ftclosed	894.002
closed	F. tataricum	Ftclosed	1267.13
closed	F. tataricum	Ftclosed	677.529
closed	F. tataricum	Ftclosed	698.782
closed	F. tataricum	Ftclosed	2030.36
closed	F. tataricum	Ftclosed	1776.86
closed	F. tataricum	Ftclosed	4371.29
closed	F. tataricum	Ftclosed	1500.74
closed	F. tataricum	Ftclosed	2854.77
closed	F. tataricum	Ftclosed	2106.29
closed	F. tataricum	Ftclosed	1611.64
closed	F. tataricum	Ftclosed	2425.77
closed	F. tataricum	Ftclosed	1663.4
closed	F. tataricum	Ftclosed	586.003
closed	F. tataricum	Ftclosed	3541.39
closed	F. tataricum	Ftclosed	620.625
closed	F. tataricum	Ftclosed	1782.86
closed	F. tataricum	Ftclosed	2691.95
closed	F. tataricum	Ftclosed	1612.49
closed	F. tataricum	Ftclosed	592.516
closed	F. tataricum	Ftclosed	5586.14
closed	F. tataricum	Ftclosed	2004.31
closed	F. tataricum	Ftclosed	1350.09
closed	F. tataricum	Ftclosed	624.225
closed	F. tataricum	Ftclosed	3881.95
closed	F. tataricum	Ftclosed	3459.46
closed	F. tataricum	Ftclosed	1092.31
closed	F. tataricum	Ftclosed	1975.17
closed	F. tataricum	Ftclosed	1275.19
closed	F. tataricum	Ftclosed	972.159
closed	F. tataricum	Ftclosed	775.053
closed	F. tataricum	Ftclosed	705.981
closed	F. tataricum	Ftclosed	776.767
closed	F. tataricum	Ftclosed	1903.53
closed	F. tataricum	Ftclosed	577.434
closed	F. tataricum	Ftclosed	2126.86
closed	F. tataricum	Ftclosed	1042.6
closed	F. tataricum	Ftclosed	2822.89
closed	F. tataricum	Ftclosed	633.137
closed	F. tataricum	Ftclosed	1260.45
closed	F. tataricum	Ftclosed	1009.87
closed	F. tataricum	Ftclosed	570.064
closed	F. tataricum	Ftclosed	818.417
closed	F. tataricum	Ftclosed	703.581
closed	F. tataricum	Ftclosed	1068.14
closed	F. tataricum	Ftclosed	1425.84
closed	F. tataricum	Ftclosed	1551.82
closed	F. tataricum	Ftclosed	2198.67
closed	F. tataricum	Ftclosed	2213.58
closed	F. tataricum	Ftclosed	2424.4
closed	F. tataricum	Ftclosed	3435.64
closed	F. tataricum	Ftclosed	807.104
closed	F. tataricum	Ftclosed	1057
closed	F. tataricum	Ftclosed	1851.59
closed	F. tataricum	Ftclosed	5743.66
closed	F. tataricum	Ftclosed	1186.06
closed	F. tataricum	Ftclosed	2965.32
closed	F. tataricum	Ftclosed	1006.61
closed	F. tataricum	Ftclosed	1497.83
closed	F. tataricum	Ftclosed	2687.15
closed	F. tataricum	Ftclosed	1222.23
closed	F. tataricum	Ftclosed	1662.54
closed	F. tataricum	Ftclosed	1984.94
closed	F. tataricum	Ftclosed	1066.6
closed	F. tataricum	Ftclosed	6070.68
closed	F. tataricum	Ftclosed	1201.14
closed	F. tataricum	Ftclosed	1759.21
closed	F. tataricum	Ftclosed	920.054
closed	F. tataricum	Ftclosed	2126
closed	F. tataricum	Ftclosed	4138.19
closed	F. tataricum	Ftclosed	719.35
closed	F. tataricum	Ftclosed	432.947
closed	F. tataricum	Ftclosed	1449.33
closed	F. tataricum	Ftclosed	480.766
closed	F. tataricum	Ftclosed	451.629
closed	F. tataricum	Ftclosed	510.76
closed	F. tataricum	Ftclosed	2152.74
closed	F. tataricum	Ftclosed	2369.04
closed	F. tataricum	Ftclosed	888.518
closed	F. tataricum	Ftclosed	1379.91
closed	F. tataricum	Ftclosed	3725.81
closed	F. tataricum	Ftclosed	1141.84
closed	F. tataricum	Ftclosed	1752.7
closed	F. tataricum	Ftclosed	570.235
closed	F. tataricum	Ftclosed	522.758
closed	F. tataricum	Ftclosed	468.768
closed	F. tataricum	Ftclosed	715.579
closed	F. tataricum	Ftclosed	668.102
closed	F. tataricum	Ftclosed	421.977
closed	F. tataricum	Ftclosed	2531.69
closed	F. tataricum	Ftclosed	3013.14
closed	F. tataricum	Ftclosed	1776.52
closed	F. tataricum	Ftclosed	1902.67
closed	F. tataricum	Ftclosed	389.926
closed	F. tataricum	Ftclosed	1370.65
closed	F. tataricum	Ftclosed	6077.36
closed	F. tataricum	Ftclosed	2721.77
closed	F. tataricum	Ftclosed	378.957
closed	F. tataricum	Ftclosed	766.312
closed	F. tataricum	Ftclosed	1227.03
closed	F. tataricum	Ftclosed	577.262
closed	F. tataricum	Ftclosed	380.671
closed	F. tataricum	Ftclosed	2815.18
closed	F. tataricum	Ftclosed	586.346
closed	F. tataricum	Ftclosed	1542.05
closed	F. tataricum	Ftclosed	5542.61
closed	F. tataricum	Ftclosed	609.656
closed	F. tataricum	Ftclosed	593.545
closed	F. tataricum	Ftclosed	436.375
closed	F. tataricum	Ftclosed	1363.8
closed	F. tataricum	Ftclosed	453.857
closed	F. tataricum	Ftclosed	2037.04
closed	F. tataricum	Ftclosed	2300.65
closed	F. tataricum	Ftclosed	2453.36
closed	F. tataricum	Ftclosed	556.352
closed	F. tataricum	Ftclosed	503.048
closed	F. tataricum	Ftclosed	387.012
closed	F. tataricum	Ftclosed	3295.09
closed	F. tataricum	Ftclosed	773.168
closed	F. tataricum	Ftclosed	1693.91
closed	F. tataricum	Ftclosed	377.757
closed	F. tataricum	Ftclosed	1635.98
closed	F. tataricum	Ftclosed	2345.39
closed	F. tataricum	Ftclosed	2907.91
closed	F. tataricum	Ftclosed	2313.68
closed	F. tataricum	Ftclosed	2926.42
closed	F. tataricum	Ftclosed	2601.97
closed	F. tataricum	Ftclosed	1506.23
closed	F. tataricum	Ftclosed	1813.03
closed	F. tataricum	Ftclosed	3185.4
closed	F. tataricum	Ftclosed	1411.45
closed	F. tataricum	Ftclosed	2626.82
closed	F. tataricum	Ftclosed	2623.73
closed	F. tataricum	Ftclosed	3436.66
closed	F. tataricum	Ftclosed	1142.36
closed	F. tataricum	Ftclosed	1543.77
closed	F. tataricum	Ftclosed	1738.47
closed	F. tataricum	Ftclosed	1591.07
closed	F. tataricum	Ftclosed	1459.1
closed	F. tataricum	Ftclosed	2822.04
closed	F. tataricum	Ftclosed	1205.09
closed	F. tataricum	Ftclosed	1901.98
closed	F. tataricum	Ftclosed	4067.4
closed	F. tataricum	Ftclosed	1211.6
closed	F. tataricum	Ftclosed	4032.95
closed	F. tataricum	Ftclosed	1801.55
closed	F. tataricum	Ftclosed	1088.19
closed	F. tataricum	Ftclosed	2248.55
closed	F. tataricum	Ftclosed	839.67
closed	F. tataricum	Ftclosed	2003.28
closed	F. tataricum	Ftclosed	2990.01
closed	F. tataricum	Ftclosed	1300.72
closed	F. tataricum	Ftclosed	3102.61
closed	F. tataricum	Ftclosed	986.385
closed	F. tataricum	Ftclosed	929.138
closed	F. tataricum	Ftclosed	1720.13
closed	F. tataricum	Ftclosed	3783.23
closed	F. tataricum	Ftclosed	1802.57
closed	F. tataricum	Ftclosed	1009.18
closed	F. tataricum	Ftclosed	557.552
closed	F. tataricum	Ftclosed	1687.57
closed	F. tataricum	Ftclosed	1044.49
closed	F. tataricum	Ftclosed	1954.6
closed	F. tataricum	Ftclosed	1321.12
closed	F. tataricum	Ftclosed	693.469
closed	F. tataricum	Ftclosed	688.498
closed	F. tataricum	Ftclosed	1426.19
closed	F. tataricum	Ftclosed	921.768
closed	F. tataricum	Ftclosed	455.057
closed	F. tataricum	Ftclosed	2523.64
closed	F. tataricum	Ftclosed	1316.32
closed	F. tataricum	Ftclosed	2279.23
closed	F. tataricum	Ftclosed	932.909
closed	F. tataricum	Ftclosed	1880.39
closed	F. tataricum	Ftclosed	403.981
closed	F. tataricum	Ftclosed	1849.71
closed	F. tataricum	Ftclosed	653.019
closed	F. tataricum	Ftclosed	687.298
closed	F. tataricum	Ftclosed	3187.97
closed	F. tataricum	Ftclosed	858.866
closed	F. tataricum	Ftclosed	400.381
closed	F. tataricum	Ftclosed	3530.42
closed	F. tataricum	Ftclosed	450.258
closed	F. tataricum	Ftclosed	1060.09
closed	F. tataricum	Ftclosed	827.501
closed	F. tataricum	Ftclosed	2626.65
closed	F. tataricum	Ftclosed	739.403
closed	F. tataricum	Ftclosed	1309.12
closed	F. tataricum	Ftclosed	2341.27
closed	F. tataricum	Ftclosed	1308.1
closed	F. tataricum	Ftclosed	1300.38
closed	F. tataricum	Ftclosed	1990.42
closed	F. tataricum	Ftclosed	899.316
closed	F. tataricum	Ftclosed	1109.96
closed	F. tataricum	Ftclosed	1356.43
closed	F. tataricum	Ftclosed	439.974
closed	F. tataricum	Ftclosed	873.777
closed	F. tataricum	Ftclosed	1940.72
closed	F. tataricum	Ftclosed	878.577
closed	F. tataricum	Ftclosed	395.068
closed	F. tataricum	Ftclosed	1150.24
closed	F. tataricum	Ftclosed	900.515
closed	F. tataricum	Ftclosed	907.2
closed	F. tataricum	Ftclosed	3819.05
closed	F. tataricum	Ftclosed	525.501
closed	F. tataricum	Ftclosed	419.578
closed	F. tataricum	Ftclosed	661.418
closed	F. tataricum	Ftclosed	561.151
closed	F. tataricum	Ftclosed	1262.67
closed	F. tataricum	Ftclosed	492.935
closed	F. tataricum	Ftclosed	704.781
closed	F. tataricum	Ftclosed	1840.62
closed	F. tataricum	Ftclosed	1400.99
closed	F. tataricum	Ftclosed	735.632
closed	F. tataricum	Ftclosed	873.606
closed	F. tataricum	Ftclosed	1148.01
closed	F. tataricum	Ftclosed	385.127
closed	F. tataricum	Ftclosed	486.594
closed	F. tataricum	Ftclosed	1612.49
closed	F. tataricum	Ftclosed	2310.25
closed	F. tataricum	Ftclosed	534.927
closed	F. tataricum	Ftclosed	2085.89
closed	F. tataricum	Ftclosed	1551.31
closed	F. tataricum	Ftclosed	1607.52
closed	F. tataricum	Ftclosed	491.393
closed	F. tataricum	Ftclosed	1291.98
closed	F. tataricum	Ftclosed	680.1
closed	F. tataricum	Ftclosed	436.375
closed	F. tataricum	Ftclosed	2221.12
closed	F. tataricum	Ftclosed	2018.7
closed	F. tataricum	Ftclosed	2237.75
closed	F. tataricum	Ftclosed	1237.82
closed	F. tataricum	Ftclosed	2511.3
closed	F. tataricum	Ftclosed	1225.48
closed	F. tataricum	Ftclosed	3453.29
closed	F. tataricum	Ftclosed	643.078
closed	F. tataricum	Ftclosed	542.469
closed	F. tataricum	Ftclosed	1915.87
closed	F. tataricum	Ftclosed	1267.3
closed	F. tataricum	Ftclosed	910.799
closed	F. tataricum	Ftclosed	2572.83
closed	F. tataricum	Ftclosed	2475.82
closed	F. tataricum	Ftclosed	536.641
closed	F. tataricum	Ftclosed	800.591
closed	F. tataricum	Ftclosed	1487.2
closed	F. tataricum	Ftclosed	2364.58
closed	F. tataricum	Ftclosed	2137.31
closed	F. tataricum	Ftclosed	1567.25
closed	F. tataricum	Ftclosed	1979.97
closed	F. tataricum	Ftclosed	648.563
closed	F. tataricum	Ftclosed	1607.01
closed	F. tataricum	Ftclosed	1511.88
closed	F. tataricum	Ftclosed	1485.32
closed	F. tataricum	Ftclosed	525.329
closed	F. tataricum	Ftclosed	642.735
closed	F. tataricum	Ftclosed	1055.8
closed	F. tataricum	Ftclosed	1596.04
closed	F. tataricum	Ftclosed	505.79
closed	F. tataricum	Ftclosed	1613.87
closed	F. tataricum	Ftclosed	471.339
closed	F. tataricum	Ftclosed	502.705
closed	F. tataricum	Ftclosed	443.23
closed	F. tataricum	Ftclosed	524.815
closed	F. tataricum	Ftclosed	508.875
closed	F. tataricum	Ftclosed	1208.69
closed	F. tataricum	Ftclosed	2016.65
closed	F. tataricum	Ftclosed	1510.17
closed	F. tataricum	Ftclosed	1036.09
closed	F. tataricum	Ftclosed	4289.36
closed	F. tataricum	Ftclosed	1579.76
closed	F. tataricum	Ftclosed	1572.22
closed	F. tataricum	Ftclosed	837.784
closed	F. tataricum	Ftclosed	1010.89
closed	F. tataricum	Ftclosed	1246.05
closed	F. tataricum	Ftclosed	2083.32
closed	F. tataricum	Ftclosed	1147.84
closed	F. tataricum	Ftclosed	3911.09
closed	F. tataricum	Ftclosed	3294.41
closed	F. tataricum	Ftclosed	2825.29
closed	F. tataricum	Ftclosed	2111.94
closed	F. tataricum	Ftclosed	812.76
closed	F. tataricum	Ftclosed	466.54
closed	F. tataricum	Ftclosed	1947.75
closed	F. tataricum	Ftclosed	2370.92
closed	F. tataricum	Ftclosed	526.015
closed	F. tataricum	Ftclosed	2201.58
closed	F. tataricum	Ftclosed	426.776
closed	F. tataricum	Ftclosed	3906.63
closed	F. tataricum	Ftclosed	2187.87
closed	F. tataricum	Ftclosed	1095.05
closed	F. tataricum	Ftclosed	720.035
closed	F. tataricum	Ftclosed	993.412
closed	F. tataricum	Ftclosed	1715.16
closed	F. tataricum	Ftclosed	583.947
closed	F. tataricum	Ftclosed	1779.26
closed	F. tataricum	Ftclosed	1028.2
closed	F. tataricum	Ftclosed	2673.61
closed	F. tataricum	Ftclosed	742.659
closed	F. tataricum	Ftclosed	1049.46
closed	F. tataricum	Ftclosed	2323.28
closed	F. tataricum	Ftclosed	882.176
closed	F. tataricum	Ftclosed	1456.18
closed	F. tataricum	Ftclosed	1123.16
closed	F. tataricum	Ftclosed	1235.08
closed	F. tataricum	Ftclosed	1011.92
closed	F. tataricum	Ftclosed	1858.28
closed	F. tataricum	Ftclosed	616.169
closed	F. tataricum	Ftclosed	1143.21
closed	F. tataricum	Ftclosed	458.142
closed	F. tataricum	Ftclosed	3484.83
closed	F. tataricum	Ftclosed	1957.52
closed	F. tataricum	Ftclosed	536.299
closed	F. tataricum	Ftclosed	749.172
closed	F. tataricum	Ftclosed	2280.08
closed	F. tataricum	Ftclosed	685.756
closed	F. tataricum	Ftclosed	1154.7
closed	F. tataricum	Ftclosed	1322.49
closed	F. tataricum	Ftclosed	709.066
closed	F. tataricum	Ftclosed	408.78
closed	F. tataricum	Ftclosed	886.289
closed	F. tataricum	Ftclosed	2305.45
closed	F. tataricum	Ftclosed	1819.37
closed	F. tataricum	Ftclosed	1001.98
closed	F. tataricum	Ftclosed	486.251
closed	F. tataricum	Ftclosed	1236.97
closed	F. tataricum	Ftclosed	419.235
closed	F. tataricum	Ftclosed	1991.11
closed	F. tataricum	Ftclosed	900.687
closed	F. tataricum	Ftclosed	928.967
closed	F. tataricum	Ftclosed	1617.46
closed	F. tataricum	Ftclosed	521.558
closed	F. tataricum	Ftclosed	1892.38
closed	F. tataricum	Ftclosed	2076.64
closed	F. tataricum	Ftclosed	1807.89
closed	F. tataricum	Ftclosed	3256.18
closed	F. tataricum	Ftclosed	655.247
closed	F. tataricum	Ftclosed	3411.3
closed	F. tataricum	Ftclosed	2685.78
closed	F. tataricum	Ftclosed	3432.72
closed	F. tataricum	Ftclosed	718.493
closed	F. tataricum	Ftclosed	2289.34
closed	F. tataricum	Ftclosed	586.003
closed	F. tataricum	Ftclosed	4847.94
closed	F. tataricum	Ftclosed	2022.47
closed	F. tataricum	Ftclosed	2404.34
closed	F. tataricum	Ftclosed	510.76
closed	F. tataricum	Ftclosed	2357.21
closed	F. tataricum	Ftclosed	1054.43
closed	F. tataricum	Ftclosed	1654.32
closed	F. tataricum	Ftclosed	3981.19
closed	F. tataricum	Ftclosed	1739.67
closed	F. tataricum	Ftclosed	939.594
closed	F. tataricum	Ftclosed	936.851
closed	F. tataricum	Ftclosed	972.33
closed	F. tataricum	Ftclosed	2345.21
closed	F. tataricum	Ftclosed	2833.69
closed	F. tataricum	Ftclosed	441.002
closed	F. tataricum	Ftclosed	1514.46
closed	F. tataricum	Ftclosed	1825.71
closed	F. tataricum	Ftclosed	2047.84
closed	F. tataricum	Ftclosed	2060.87
closed	F. tataricum	Ftclosed	3011.26
closed	F. tataricum	Ftclosed	587.032
closed	F. tataricum	Ftclosed	552.067
closed	F. tataricum	Ftclosed	668.616
closed	F. tataricum	Ftclosed	532.871
closed	F. tataricum	Ftclosed	1539.14
closed	F. tataricum	Ftclosed	1090.94
closed	F. tataricum	Ftclosed	472.711
closed	F. tataricum	Ftclosed	469.283
closed	F. tataricum	Ftclosed	1530.05
closed	F. tataricum	Ftclosed	520.016
closed	F. tataricum	Ftclosed	831.271
closed	F. tataricum	Ftclosed	1468.01
closed	F. tataricum	Ftclosed	983.814
closed	F. tataricum	Ftclosed	608.285
closed	F. tataricum	Ftclosed	2112.8
closed	F. tataricum	Ftclosed	1159.49
closed	F. tataricum	Ftclosed	1034.89
closed	F. tataricum	Ftclosed	1598.61
closed	F. tataricum	Ftclosed	2162.33
closed	F. tataricum	Ftclosed	3610.63
closed	F. tataricum	Ftclosed	2749.54
closed	F. tataricum	Ftclosed	556.009
closed	F. tataricum	Ftclosed	830.243
closed	F. tataricum	Ftclosed	431.061
closed	F. tataricum	Ftclosed	1750.64
closed	F. tataricum	Ftclosed	529.443
closed	F. tataricum	Ftclosed	508.875
closed	F. tataricum	Ftclosed	589.603
closed	F. tataricum	Ftclosed	1371.51
closed	F. tataricum	Ftclosed	923.311
closed	F. tataricum	Ftclosed	401.067
closed	F. tataricum	Ftclosed	471.682
closed	F. tataricum	Ftclosed	406.209
closed	F. tataricum	Ftclosed	1105.68
closed	F. tataricum	Ftclosed	329.595
closed	F. tataricum	Ftclosed	417.178
closed	F. tataricum	Ftclosed	715.407
closed	F. tataricum	Ftclosed	376.557
closed	F. tataricum	Ftclosed	989.127
closed	F. tataricum	Ftclosed	4349.86
closed	F. tataricum	Ftclosed	405.352
closed	F. tataricum	Ftclosed	1335.86
closed	F. tataricum	Ftclosed	840.012
closed	F. tataricum	Ftclosed	434.318
closed	F. tataricum	Ftclosed	2026.42
closed	F. tataricum	Ftclosed	2058.3
closed	F. tataricum	Ftclosed	862.123
closed	F. tataricum	Ftclosed	895.888
closed	F. tataricum	Ftclosed	407.409
closed	F. tataricum	Ftclosed	501.848
closed	F. tataricum	Ftclosed	800.934
closed	F. tataricum	Ftclosed	1529.71
closed	F. tataricum	Ftclosed	1433.56
closed	F. tataricum	Ftclosed	753.115
closed	F. tataricum	Ftclosed	1858.45
closed	F. tataricum	Ftclosed	1431.5
closed	F. tataricum	Ftclosed	606.914
closed	F. tataricum	Ftclosed	1322.49
closed	F. tataricum	Ftclosed	1770.18
closed	F. tataricum	Ftclosed	559.094
closed	F. tataricum	Ftclosed	564.407
closed	F. tataricum	Ftclosed	1090.08
closed	F. tataricum	Ftclosed	886.289
closed	F. tataricum	Ftclosed	1735.73
closed	F. tataricum	Ftclosed	1800.86
closed	F. tataricum	Ftclosed	528.414
closed	F. tataricum	Ftclosed	620.454
closed	F. tataricum	Ftclosed	1982.37
closed	F. tataricum	Ftclosed	2916.65
closed	F. tataricum	Ftclosed	481.623
closed	F. tataricum	Ftclosed	509.218
closed	F. tataricum	Ftclosed	1077.05
closed	F. tataricum	Ftclosed	2046.3
closed	F. tataricum	Ftclosed	2991.38
closed	F. tataricum	Ftclosed	683.356
closed	F. tataricum	Ftclosed	1140.13
closed	F. tataricum	Ftclosed	653.705
closed	F. tataricum	Ftclosed	2500.67
closed	F. tataricum	Ftclosed	1497.49
closed	F. tataricum	Ftclosed	2838.83
closed	F. tataricum	Ftclosed	1903.01
closed	F. tataricum	Ftclosed	919.197
closed	F. tataricum	Ftclosed	4123.96
closed	F. tataricum	Ftclosed	1639.23
closed	F. tataricum	Ftclosed	1970.54
closed	F. tataricum	Ftclosed	3288.41
closed	F. tataricum	Ftclosed	1233.19
closed	F. tataricum	Ftclosed	1279.82
closed	F. tataricum	Ftclosed	707.18
closed	F. tataricum	Ftclosed	493.964
closed	F. tataricum	Ftclosed	3187.45
closed	F. tataricum	Ftclosed	640.336
closed	F. tataricum	Ftclosed	376.043
closed	F. tataricum	Ftclosed	1888.27
closed	F. tataricum	Ftclosed	1030.09
closed	F. tataricum	Ftclosed	842.241
closed	F. tataricum	Ftclosed	2539.41
closed	F. tataricum	Ftclosed	2047.67
closed	F. tataricum	Ftclosed	762.884
closed	F. tataricum	Ftclosed	2355.5
closed	F. tataricum	Ftclosed	972.502
closed	F. tataricum	Ftclosed	1959.74
closed	F. tataricum	Ftclosed	985.185
closed	F. tataricum	Ftclosed	457.799
closed	F. tataricum	Ftclosed	907.885
closed	F. tataricum	Ftclosed	2022.99
closed	F. tataricum	Ftclosed	978.501
closed	F. tataricum	Ftclosed	3666.85
closed	F. tataricum	Ftclosed	1257.88
closed	F. tataricum	Ftclosed	2178.45
closed	F. tataricum	Ftclosed	1721.33
closed	F. tataricum	Ftclosed	646.849
closed	F. tataricum	Ftclosed	2303.74
closed	F. tataricum	Ftclosed	1176.81
closed	F. tataricum	Ftclosed	1238.51
closed	F. tataricum	Ftclosed	2380.69
closed	F. tataricum	Ftclosed	2611.22
closed	F. tataricum	Ftclosed	1113.9
closed	F. tataricum	Ftclosed	1352.83
closed	F. tataricum	Ftclosed	1700.76
closed	F. tataricum	Ftclosed	1388.48
closed	F. tataricum	Ftclosed	1083.22
closed	F. tataricum	Ftclosed	1814.4
closed	F. tataricum	Ftclosed	899.316
closed	F. tataricum	Ftclosed	2895.39
closed	F. tataricum	Ftclosed	1254.45
closed	F. tataricum	Ftclosed	579.49
closed	F. tataricum	Ftclosed	1886.39
closed	F. tataricum	Ftclosed	1987.85
closed	F. tataricum	Ftclosed	935.651
closed	F. tataricum	Ftclosed	1128.99
closed	F. tataricum	Ftclosed	1929.75
closed	F. tataricum	Ftclosed	2000.71
closed	F. tataricum	Ftclosed	2680.81
closed	F. tataricum	Ftclosed	2195.41
closed	F. tataricum	Ftclosed	351.533
closed	F. tataricum	Ftclosed	1080.48
closed	F. tataricum	Ftclosed	3172.03
closed	F. tataricum	Ftclosed	491.05
closed	F. tataricum	Ftclosed	2284.2
closed	F. tataricum	Ftclosed	1580.79
closed	F. tataricum	Ftclosed	443.916
closed	F. tataricum	Ftclosed	2645.67
closed	F. tataricum	Ftclosed	1698.54
closed	F. tataricum	Ftclosed	1204.57
closed	F. tataricum	Ftclosed	1259.93
closed	F. tataricum	Ftclosed	753.629
closed	F. tataricum	Ftclosed	627.31
closed	F. tataricum	Ftclosed	612.57
closed	F. tataricum	Ftclosed	774.882
[truncated: 4,001 more rows]

## Sheet: Petals
openclosed	species	type	alexa
open	F. tataricum	Ftopen	758.085
open	F. tataricum	Ftopen	311.941
open	F. tataricum	Ftopen	276.462
open	F. tataricum	Ftopen	447.001
open	F. tataricum	Ftopen	247.839
open	F. tataricum	Ftopen	426.091
open	F. tataricum	Ftopen	642.564
open	F. tataricum	Ftopen	201.905
open	F. tataricum	Ftopen	676.329
open	F. tataricum	Ftopen	554.809
open	F. tataricum	Ftopen	1088.19
open	F. tataricum	Ftopen	223.158
open	F. tataricum	Ftopen	407.237
open	F. tataricum	Ftopen	260.008
open	F. tataricum	Ftopen	890.574
open	F. tataricum	Ftopen	396.096
open	F. tataricum	Ftopen	514.703
open	F. tataricum	Ftopen	1549.42
open	F. tataricum	Ftopen	355.99
open	F. tataricum	Ftopen	909.256
open	F. tataricum	Ftopen	738.375
open	F. tataricum	Ftopen	1185.2
open	F. tataricum	Ftopen	195.906
open	F. tataricum	Ftopen	390.269
open	F. tataricum	Ftopen	1039.69
open	F. tataricum	Ftopen	370.73
open	F. tataricum	Ftopen	372.101
open	F. tataricum	Ftopen	194.706
open	F. tataricum	Ftopen	220.93
open	F. tataricum	Ftopen	2758.11
open	F. tataricum	Ftopen	250.581
open	F. tataricum	Ftopen	358.732
open	F. tataricum	Ftopen	265.493
open	F. tataricum	Ftopen	448.201
open	F. tataricum	Ftopen	2926.59
open	F. tataricum	Ftopen	368.673
open	F. tataricum	Ftopen	4477.21
open	F. tataricum	Ftopen	546.068
open	F. tataricum	Ftopen	755.343
open	F. tataricum	Ftopen	601.772
open	F. tataricum	Ftopen	169.339
open	F. tataricum	Ftopen	231.899
open	F. tataricum	Ftopen	415.293
open	F. tataricum	Ftopen	360.103
open	F. tataricum	Ftopen	348.277
open	F. tataricum	Ftopen	339.536
open	F. tataricum	Ftopen	459.684
open	F. tataricum	Ftopen	361.989
open	F. tataricum	Ftopen	218.016
open	F. tataricum	Ftopen	334.737
open	F. tataricum	Ftopen	2155.82
open	F. tataricum	Ftopen	1490.97
open	F. tataricum	Ftopen	469.111
open	F. tataricum	Ftopen	739.403
open	F. tataricum	Ftopen	263.95
open	F. tataricum	Ftopen	1324.72
open	F. tataricum	Ftopen	836.927
open	F. tataricum	Ftopen	570.406
open	F. tataricum	Ftopen	627.995
open	F. tataricum	Ftopen	571.092
open	F. tataricum	Ftopen	436.203
open	F. tataricum	Ftopen	692.098
open	F. tataricum	Ftopen	1485.83
open	F. tataricum	Ftopen	172.253
open	F. tataricum	Ftopen	4342.32
open	F. tataricum	Ftopen	451.972
open	F. tataricum	Ftopen	404.495
open	F. tataricum	Ftopen	224.872
open	F. tataricum	Ftopen	886.118
open	F. tataricum	Ftopen	318.454
open	F. tataricum	Ftopen	1630.49
open	F. tataricum	Ftopen	248.182
open	F. tataricum	Ftopen	386.327
open	F. tataricum	Ftopen	241.326
open	F. tataricum	Ftopen	649.591
open	F. tataricum	Ftopen	271.834
open	F. tataricum	Ftopen	548.81
open	F. tataricum	Ftopen	403.809
open	F. tataricum	Ftopen	348.62
open	F. tataricum	Ftopen	121.177
open	F. tataricum	Ftopen	274.919
open	F. tataricum	Ftopen	167.797
open	F. tataricum	Ftopen	528.928
open	F. tataricum	Ftopen	460.713
open	F. tataricum	Ftopen	154.599
open	F. tataricum	Ftopen	346.734
open	F. tataricum	Ftopen	194.535
open	F. tataricum	Ftopen	326.167
open	F. tataricum	Ftopen	1032.66
open	F. tataricum	Ftopen	424.034
open	F. tataricum	Ftopen	181.851
open	F. tataricum	Ftopen	384.27
open	F. tataricum	Ftopen	624.739
open	F. tataricum	Ftopen	448.544
open	F. tataricum	Ftopen	604
open	F. tataricum	Ftopen	746.43
open	F. tataricum	Ftopen	654.39
open	F. tataricum	Ftopen	387.527
open	F. tataricum	Ftopen	467.911
open	F. tataricum	Ftopen	299.258
open	F. tataricum	Ftopen	358.904
open	F. tataricum	Ftopen	109.351
open	F. tataricum	Ftopen	490.022
open	F. tataricum	Ftopen	349.134
open	F. tataricum	Ftopen	337.479
open	F. tataricum	Ftopen	361.817
open	F. tataricum	Ftopen	341.935
open	F. tataricum	Ftopen	165.397
open	F. tataricum	Ftopen	626.453
open	F. tataricum	Ftopen	1003.7
open	F. tataricum	Ftopen	557.552
open	F. tataricum	Ftopen	425.234
open	F. tataricum	Ftopen	378.957
open	F. tataricum	Ftopen	366.788
open	F. tataricum	Ftopen	452.314
open	F. tataricum	Ftopen	244.582
open	F. tataricum	Ftopen	510.76
open	F. tataricum	Ftopen	2778.16
open	F. tataricum	Ftopen	823.73
open	F. tataricum	Ftopen	546.754
open	F. tataricum	Ftopen	1676.6
open	F. tataricum	Ftopen	213.902
open	F. tataricum	Ftopen	1289.59
open	F. tataricum	Ftopen	1948.26
open	F. tataricum	Ftopen	787.222
open	F. tataricum	Ftopen	280.918
open	F. tataricum	Ftopen	662.96
open	F. tataricum	Ftopen	1342.03
open	F. tataricum	Ftopen	178.252
open	F. tataricum	Ftopen	939.765
open	F. tataricum	Ftopen	332.68
open	F. tataricum	Ftopen	277.319
open	F. tataricum	Ftopen	240.126
open	F. tataricum	Ftopen	396.782
open	F. tataricum	Ftopen	390.612
open	F. tataricum	Ftopen	392.669
open	F. tataricum	Ftopen	197.448
open	F. tataricum	Ftopen	687.813
open	F. tataricum	Ftopen	1023.58
open	F. tataricum	Ftopen	349.477
open	F. tataricum	Ftopen	337.308
open	F. tataricum	Ftopen	318.968
open	F. tataricum	Ftopen	164.712
open	F. tataricum	Ftopen	317.768
open	F. tataricum	Ftopen	366.274
open	F. tataricum	Ftopen	946.621
open	F. tataricum	Ftopen	594.916
open	F. tataricum	Ftopen	378.785
open	F. tataricum	Ftopen	543.154
open	F. tataricum	Ftopen	459.856
open	F. tataricum	Ftopen	397.982
open	F. tataricum	Ftopen	993.241
open	F. tataricum	Ftopen	289.659
open	F. tataricum	Ftopen	286.403
open	F. tataricum	Ftopen	767.512
open	F. tataricum	Ftopen	320.511
open	F. tataricum	Ftopen	414.264
open	F. tataricum	Ftopen	158.37
open	F. tataricum	Ftopen	115.521
open	F. tataricum	Ftopen	829.386
open	F. tataricum	Ftopen	575.034
open	F. tataricum	Ftopen	133.689
open	F. tataricum	Ftopen	171.053
open	F. tataricum	Ftopen	401.238
open	F. tataricum	Ftopen	170.539
open	F. tataricum	Ftopen	1123.16
open	F. tataricum	Ftopen	545.725
open	F. tataricum	Ftopen	322.225
open	F. tataricum	Ftopen	170.711
open	F. tataricum	Ftopen	489.165
open	F. tataricum	Ftopen	242.011
open	F. tataricum	Ftopen	165.911
open	F. tataricum	Ftopen	609.999
open	F. tataricum	Ftopen	252.124
open	F. tataricum	Ftopen	294.63
open	F. tataricum	Ftopen	469.968
open	F. tataricum	Ftopen	140.031
open	F. tataricum	Ftopen	172.253
open	F. tataricum	Ftopen	449.401
open	F. tataricum	Ftopen	284.86
open	F. tataricum	Ftopen	1069.17
open	F. tataricum	Ftopen	335.422
open	F. tataricum	Ftopen	842.583
open	F. tataricum	Ftopen	173.281
open	F. tataricum	Ftopen	284.003
open	F. tataricum	Ftopen	869.493
open	F. tataricum	Ftopen	394.897
open	F. tataricum	Ftopen	286.232
open	F. tataricum	Ftopen	148.429
open	F. tataricum	Ftopen	165.397
open	F. tataricum	Ftopen	252.124
open	F. tataricum	Ftopen	156.999
open	F. tataricum	Ftopen	912.856
open	F. tataricum	Ftopen	269.263
open	F. tataricum	Ftopen	298.229
open	F. tataricum	Ftopen	1365.51
open	F. tataricum	Ftopen	292.059
open	F. tataricum	Ftopen	1131.9
open	F. tataricum	Ftopen	2102.86
open	F. tataricum	Ftopen	286.746
open	F. tataricum	Ftopen	350.505
open	F. tataricum	Ftopen	185.279
open	F. tataricum	Ftopen	267.721
open	F. tataricum	Ftopen	403.124
open	F. tataricum	Ftopen	464.826
open	F. tataricum	Ftopen	187.679
open	F. tataricum	Ftopen	457.113
open	F. tataricum	Ftopen	545.897
open	F. tataricum	Ftopen	152.714
open	F. tataricum	Ftopen	270.977
open	F. tataricum	Ftopen	593.888
open	F. tataricum	Ftopen	660.903
open	F. tataricum	Ftopen	796.306
open	F. tataricum	Ftopen	223.158
open	F. tataricum	Ftopen	877.034
open	F. tataricum	Ftopen	825.101
open	F. tataricum	Ftopen	365.759
open	F. tataricum	Ftopen	345.02
open	F. tataricum	Ftopen	884.575
open	F. tataricum	Ftopen	322.568
open	F. tataricum	Ftopen	639.822
open	F. tataricum	Ftopen	285.375
open	F. tataricum	Ftopen	376.215
open	F. tataricum	Ftopen	499.62
open	F. tataricum	Ftopen	949.363
open	F. tataricum	Ftopen	326.338
open	F. tataricum	Ftopen	648.563
open	F. tataricum	Ftopen	599.544
open	F. tataricum	Ftopen	459.684
open	F. tataricum	Ftopen	456.771
open	F. tataricum	Ftopen	618.397
open	F. tataricum	Ftopen	533.556
open	F. tataricum	Ftopen	661.932
open	F. tataricum	Ftopen	429.347
open	F. tataricum	Ftopen	673.587
open	F. tataricum	Ftopen	421.634
open	F. tataricum	Ftopen	247.839
open	F. tataricum	Ftopen	156.656
open	F. tataricum	Ftopen	395.411
open	F. tataricum	Ftopen	266.692
open	F. tataricum	Ftopen	295.316
open	F. tataricum	Ftopen	103.695
open	F. tataricum	Ftopen	692.098
open	F. tataricum	Ftopen	361.474
open	F. tataricum	Ftopen	735.975
open	F. tataricum	Ftopen	223.158
open	F. tataricum	Ftopen	416.493
open	F. tataricum	Ftopen	232.07
open	F. tataricum	Ftopen	320.854
open	F. tataricum	Ftopen	258.98
open	F. tataricum	Ftopen	267.035
open	F. tataricum	Ftopen	423.177
open	F. tataricum	Ftopen	582.918
open	F. tataricum	Ftopen	152.714
open	F. tataricum	Ftopen	465.512
open	F. tataricum	Ftopen	170.539
open	F. tataricum	Ftopen	308.17
open	F. tataricum	Ftopen	389.241
open	F. tataricum	Ftopen	325.653
open	F. tataricum	Ftopen	235.327
open	F. tataricum	Ftopen	228.3
open	F. tataricum	Ftopen	869.321
open	F. tataricum	Ftopen	414.264
open	F. tataricum	Ftopen	397.468
open	F. tataricum	Ftopen	381.185
open	F. tataricum	Ftopen	924.339
open	F. tataricum	Ftopen	463.627
open	F. tataricum	Ftopen	618.226
open	F. tataricum	Ftopen	187.679
open	F. tataricum	Ftopen	196.763
open	F. tataricum	Ftopen	1788.52
open	F. tataricum	Ftopen	603.143
open	F. tataricum	Ftopen	1016.89
open	F. tataricum	Ftopen	1691.68
open	F. tataricum	Ftopen	284.689
open	F. tataricum	Ftopen	818.417
open	F. tataricum	Ftopen	649.763
open	F. tataricum	Ftopen	1184.69
open	F. tataricum	Ftopen	210.132
open	F. tataricum	Ftopen	717.807
open	F. tataricum	Ftopen	427.119
open	F. tataricum	Ftopen	330.109
open	F. tataricum	Ftopen	438.945
open	F. tataricum	Ftopen	452.486
open	F. tataricum	Ftopen	908.228
open	F. tataricum	Ftopen	652.334
open	F. tataricum	Ftopen	2722.8
open	F. tataricum	Ftopen	203.276
open	F. tataricum	Ftopen	603.143
open	F. tataricum	Ftopen	556.352
open	F. tataricum	Ftopen	689.012
open	F. tataricum	Ftopen	449.572
open	F. tataricum	Ftopen	560.98
open	F. tataricum	Ftopen	612.741
open	F. tataricum	Ftopen	474.939
open	F. tataricum	Ftopen	223.843
open	F. tataricum	Ftopen	466.883
open	F. tataricum	Ftopen	445.63
open	F. tataricum	Ftopen	238.069
open	F. tataricum	Ftopen	457.113
open	F. tataricum	Ftopen	648.22
open	F. tataricum	Ftopen	1666.31
open	F. tataricum	Ftopen	547.096
open	F. tataricum	Ftopen	324.281
open	F. tataricum	Ftopen	765.969
open	F. tataricum	Ftopen	272.348
open	F. tataricum	Ftopen	552.41
open	F. tataricum	Ftopen	365.245
open	F. tataricum	Ftopen	858.695
open	F. tataricum	Ftopen	712.665
open	F. tataricum	Ftopen	808.647
open	F. tataricum	Ftopen	648.906
open	F. tataricum	Ftopen	171.91
open	F. tataricum	Ftopen	675.472
open	F. tataricum	Ftopen	752.772
open	F. tataricum	Ftopen	1304.84
open	F. tataricum	Ftopen	1108.93
open	F. tataricum	Ftopen	174.824
open	F. tataricum	Ftopen	527.557
open	F. tataricum	Ftopen	291.031
open	F. tataricum	Ftopen	719.864
open	F. tataricum	Ftopen	703.581
open	F. tataricum	Ftopen	273.034
open	F. tataricum	Ftopen	306.97
open	F. tataricum	Ftopen	379.3
open	F. tataricum	Ftopen	408.094
open	F. tataricum	Ftopen	333.365
open	F. tataricum	Ftopen	312.284
open	F. tataricum	Ftopen	400.553
open	F. tataricum	Ftopen	2138.51
open	F. tataricum	Ftopen	295.316
open	F. tataricum	Ftopen	324.624
open	F. tataricum	Ftopen	1568.1
open	F. tataricum	Ftopen	580.69
open	F. tataricum	Ftopen	499.963
open	F. tataricum	Ftopen	626.453
open	F. tataricum	Ftopen	565.607
open	F. tataricum	Ftopen	381.356
open	F. tataricum	Ftopen	1113.73
open	F. tataricum	Ftopen	288.117
open	F. tataricum	Ftopen	525.329
open	F. tataricum	Ftopen	2400.92
open	F. tataricum	Ftopen	1502.97
open	F. tataricum	Ftopen	713.351
open	F. tataricum	Ftopen	680.1
open	F. tataricum	Ftopen	216.988
open	F. tataricum	Ftopen	1863.93
open	F. tataricum	Ftopen	275.434
open	F. tataricum	Ftopen	188.536
open	F. tataricum	Ftopen	336.279
open	F. tataricum	Ftopen	900.858
open	F. tataricum	Ftopen	985.699
open	F. tataricum	Ftopen	1571.87
open	F. tataricum	Ftopen	424.034
open	F. tataricum	Ftopen	341.421
open	F. tataricum	Ftopen	751.743
open	F. tataricum	Ftopen	237.041
open	F. tataricum	Ftopen	568.692
open	F. tataricum	Ftopen	410.151
open	F. tataricum	Ftopen	355.476
open	F. tataricum	Ftopen	870.864
open	F. tataricum	Ftopen	117.406
open	F. tataricum	Ftopen	486.936
open	F. tataricum	Ftopen	371.244
open	F. tataricum	Ftopen	316.569
open	F. tataricum	Ftopen	203.619
open	F. tataricum	Ftopen	360.617
open	F. tataricum	Ftopen	668.959
open	F. tataricum	Ftopen	235.498
open	F. tataricum	Ftopen	478.367
open	F. tataricum	Ftopen	486.765
open	F. tataricum	Ftopen	468.94
open	F. tataricum	Ftopen	279.033
open	F. tataricum	Ftopen	367.302
open	F. tataricum	Ftopen	108.322
open	F. tataricum	Ftopen	770.426
open	F. tataricum	Ftopen	1078.6
open	F. tataricum	Ftopen	281.604
open	F. tataricum	Ftopen	763.398
open	F. tataricum	Ftopen	441.002
open	F. tataricum	Ftopen	220.073
open	F. tataricum	Ftopen	310.913
open	F. tataricum	Ftopen	1254.28
open	F. tataricum	Ftopen	2160.28
open	F. tataricum	Ftopen	679.071
open	F. tataricum	Ftopen	195.906
open	F. tataricum	Ftopen	367.987
open	F. tataricum	Ftopen	303.714
open	F. tataricum	Ftopen	908.571
open	F. tataricum	Ftopen	1205.94
open	F. tataricum	Ftopen	1836.34
open	F. tataricum	Ftopen	800.591
open	F. tataricum	Ftopen	432.261
open	F. tataricum	Ftopen	1578.04
open	F. tataricum	Ftopen	380.499
open	F. tataricum	Ftopen	424.548
open	F. tataricum	Ftopen	538.698
open	F. tataricum	Ftopen	294.973
open	F. tataricum	Ftopen	509.047
open	F. tataricum	Ftopen	651.477
open	F. tataricum	Ftopen	525.501
open	F. tataricum	Ftopen	751.058
open	F. tataricum	Ftopen	577.434
open	F. tataricum	Ftopen	684.728
open	F. tataricum	Ftopen	437.746
open	F. tataricum	Ftopen	670.159
open	F. tataricum	Ftopen	329.423
open	F. tataricum	Ftopen	439.288
open	F. tataricum	Ftopen	390.44
open	F. tataricum	Ftopen	1346.14
open	F. tataricum	Ftopen	3319.09
open	F. tataricum	Ftopen	1079.97
open	F. tataricum	Ftopen	2005.51
open	F. tataricum	Ftopen	637.936
open	F. tataricum	Ftopen	735.461
open	F. tataricum	Ftopen	744.373
open	F. tataricum	Ftopen	605.371
open	F. tataricum	Ftopen	831.271
open	F. tataricum	Ftopen	261.893
open	F. tataricum	Ftopen	450.258
open	F. tataricum	Ftopen	1389.68
open	F. tataricum	Ftopen	464.141
open	F. tataricum	Ftopen	361.646
open	F. tataricum	Ftopen	242.526
open	F. tataricum	Ftopen	108.665
open	F. tataricum	Ftopen	347.591
open	F. tataricum	Ftopen	137.802
open	F. tataricum	Ftopen	272.52
open	F. tataricum	Ftopen	329.595
open	F. tataricum	Ftopen	403.124
open	F. tataricum	Ftopen	261.893
open	F. tataricum	Ftopen	144.316
open	F. tataricum	Ftopen	147.058
open	F. tataricum	Ftopen	284.346
open	F. tataricum	Ftopen	128.89
open	F. tataricum	Ftopen	276.976
open	F. tataricum	Ftopen	203.79
open	F. tataricum	Ftopen	296.858
open	F. tataricum	Ftopen	743.859
open	F. tataricum	Ftopen	248.01
open	F. tataricum	Ftopen	302.857
open	F. tataricum	Ftopen	1015.01
open	F. tataricum	Ftopen	296.344
open	F. tataricum	Ftopen	636.051
open	F. tataricum	Ftopen	150.486
open	F. tataricum	Ftopen	309.199
open	F. tataricum	Ftopen	507.847
open	F. tataricum	Ftopen	159.913
open	F. tataricum	Ftopen	269.778
open	F. tataricum	Ftopen	253.666
open	F. tataricum	Ftopen	534.585
open	F. tataricum	Ftopen	252.124
open	F. tataricum	Ftopen	532.699
open	F. tataricum	Ftopen	367.987
open	F. tataricum	Ftopen	383.585
open	F. tataricum	Ftopen	213.731
open	F. tataricum	Ftopen	2067.55
open	F. tataricum	Ftopen	344.678
open	F. tataricum	Ftopen	279.89
open	F. tataricum	Ftopen	280.575
open	F. tataricum	Ftopen	399.867
open	F. tataricum	Ftopen	1040.55
open	F. tataricum	Ftopen	1423.62
open	F. tataricum	Ftopen	771.111
open	F. tataricum	Ftopen	207.389
open	F. tataricum	Ftopen	616.683
open	F. tataricum	Ftopen	775.739
open	F. tataricum	Ftopen	130.947
open	F. tataricum	Ftopen	632.966
open	F. tataricum	Ftopen	608.113
open	F. tataricum	Ftopen	309.713
open	F. tataricum	Ftopen	537.498
open	F. tataricum	Ftopen	529.443
open	F. tataricum	Ftopen	982.271
open	F. tataricum	Ftopen	509.903
open	F. tataricum	Ftopen	173.967
open	F. tataricum	Ftopen	2074.92
open	F. tataricum	Ftopen	423.863
open	F. tataricum	Ftopen	1021.18
open	F. tataricum	Ftopen	605.028
open	F. tataricum	Ftopen	978.501
open	F. tataricum	Ftopen	1001.98
open	F. tataricum	Ftopen	644.278
open	F. tataricum	Ftopen	404.495
open	F. tataricum	Ftopen	277.833
open	F. tataricum	Ftopen	625.596
open	F. tataricum	Ftopen	863.151
open	F. tataricum	Ftopen	696.211
open	F. tataricum	Ftopen	425.577
open	F. tataricum	Ftopen	583.09
open	F. tataricum	Ftopen	466.712
open	F. tataricum	Ftopen	701.353
open	F. tataricum	Ftopen	868.464
open	F. tataricum	Ftopen	901.544
open	F. tataricum	Ftopen	1002.5
open	F. tataricum	Ftopen	276.805
open	F. tataricum	Ftopen	793.05
open	F. tataricum	Ftopen	2043.9
open	F. tataricum	Ftopen	561.151
open	F. tataricum	Ftopen	1108.59
closed	F. tataricum	Ftclosed	426.948
closed	F. tataricum	Ftclosed	566.121
closed	F. tataricum	Ftclosed	383.927
closed	F. tataricum	Ftclosed	376.215
closed	F. tataricum	Ftclosed	474.939
closed	F. tataricum	Ftclosed	579.662
closed	F. tataricum	Ftclosed	773.339
closed	F. tataricum	Ftclosed	465.169
closed	F. tataricum	Ftclosed	583.604
closed	F. tataricum	Ftclosed	450.258
closed	F. tataricum	Ftclosed	354.276
closed	F. tataricum	Ftclosed	394.04
closed	F. tataricum	Ftclosed	935.48
closed	F. tataricum	Ftclosed	728.262
closed	F. tataricum	Ftclosed	427.291
closed	F. tataricum	Ftclosed	463.627
closed	F. tataricum	Ftclosed	670.159
closed	F. tataricum	Ftclosed	393.868
closed	F. tataricum	Ftclosed	672.73
closed	F. tataricum	Ftclosed	945.421
closed	F. tataricum	Ftclosed	314.683
closed	F. tataricum	Ftclosed	1276.22
closed	F. tataricum	Ftclosed	2328.42
closed	F. tataricum	Ftclosed	896.402
closed	F. tataricum	Ftclosed	281.947
closed	F. tataricum	Ftclosed	970.445
closed	F. tataricum	Ftclosed	1822.28
closed	F. tataricum	Ftclosed	651.648
closed	F. tataricum	Ftclosed	1355.4
closed	F. tataricum	Ftclosed	1075.68
closed	F. tataricum	Ftclosed	451.115
closed	F. tataricum	Ftclosed	1772.92
closed	F. tataricum	Ftclosed	3125.24
closed	F. tataricum	Ftclosed	429.519
closed	F. tataricum	Ftclosed	507.675
closed	F. tataricum	Ftclosed	329.081
closed	F. tataricum	Ftclosed	1375.28
closed	F. tataricum	Ftclosed	1797.43
closed	F. tataricum	Ftclosed	526.872
closed	F. tataricum	Ftclosed	1038.49
closed	F. tataricum	Ftclosed	1110.13
closed	F. tataricum	Ftclosed	1074.83
closed	F. tataricum	Ftclosed	1012.44
closed	F. tataricum	Ftclosed	1352.49
closed	F. tataricum	Ftclosed	1037.8
closed	F. tataricum	Ftclosed	618.397
closed	F. tataricum	Ftclosed	1084.25
closed	F. tataricum	Ftclosed	994.955
closed	F. tataricum	Ftclosed	2625.28
closed	F. tataricum	Ftclosed	1020.66
closed	F. tataricum	Ftclosed	1845.94
closed	F. tataricum	Ftclosed	1771.21
closed	F. tataricum	Ftclosed	1194.97
closed	F. tataricum	Ftclosed	858.18
closed	F. tataricum	Ftclosed	658.675
closed	F. tataricum	Ftclosed	717.464
closed	F. tataricum	Ftclosed	532.014
closed	F. tataricum	Ftclosed	454.885
closed	F. tataricum	Ftclosed	986.042
closed	F. tataricum	Ftclosed	184.079
closed	F. tataricum	Ftclosed	1046.2
closed	F. tataricum	Ftclosed	1036.95
closed	F. tataricum	Ftclosed	458.485
closed	F. tataricum	Ftclosed	637.765
closed	F. tataricum	Ftclosed	167.283
closed	F. tataricum	Ftclosed	270.634
closed	F. tataricum	Ftclosed	837.613
closed	F. tataricum	Ftclosed	277.148
closed	F. tataricum	Ftclosed	848.582
closed	F. tataricum	Ftclosed	829.043
closed	F. tataricum	Ftclosed	180.137
closed	F. tataricum	Ftclosed	226.586
closed	F. tataricum	Ftclosed	303.371
closed	F. tataricum	Ftclosed	782.423
closed	F. tataricum	Ftclosed	1148.35
closed	F. tataricum	Ftclosed	326.51
closed	F. tataricum	Ftclosed	529.1
closed	F. tataricum	Ftclosed	840.184
closed	F. tataricum	Ftclosed	1561.08
closed	F. tataricum	Ftclosed	663.132
closed	F. tataricum	Ftclosed	1809.6
closed	F. tataricum	Ftclosed	1019.12
closed	F. tataricum	Ftclosed	223.329
closed	F. tataricum	Ftclosed	240.64
closed	F. tataricum	Ftclosed	1256.68
closed	F. tataricum	Ftclosed	2070.29
closed	F. tataricum	Ftclosed	1315.64
closed	F. tataricum	Ftclosed	184.422
closed	F. tataricum	Ftclosed	1876.27
closed	F. tataricum	Ftclosed	289.831
closed	F. tataricum	Ftclosed	2372.64
closed	F. tataricum	Ftclosed	747.287
closed	F. tataricum	Ftclosed	850.81
closed	F. tataricum	Ftclosed	961.018
closed	F. tataricum	Ftclosed	653.876
closed	F. tataricum	Ftclosed	705.295
closed	F. tataricum	Ftclosed	924.339
closed	F. tataricum	Ftclosed	828.015
closed	F. tataricum	Ftclosed	858.523
closed	F. tataricum	Ftclosed	516.931
closed	F. tataricum	Ftclosed	709.751
closed	F. tataricum	Ftclosed	554.124
closed	F. tataricum	Ftclosed	604.171
closed	F. tataricum	Ftclosed	825.444
closed	F. tataricum	Ftclosed	491.393
closed	F. tataricum	Ftclosed	497.734
closed	F. tataricum	Ftclosed	792.879
closed	F. tataricum	Ftclosed	1265.76
closed	F. tataricum	Ftclosed	532.356
closed	F. tataricum	Ftclosed	907.371
closed	F. tataricum	Ftclosed	342.964
closed	F. tataricum	Ftclosed	462.941
closed	F. tataricum	Ftclosed	662.617
closed	F. tataricum	Ftclosed	948.335
closed	F. tataricum	Ftclosed	702.039
closed	F. tataricum	Ftclosed	1088.37
closed	F. tataricum	Ftclosed	1601.35
closed	F. tataricum	Ftclosed	408.266
closed	F. tataricum	Ftclosed	1132.41
closed	F. tataricum	Ftclosed	448.201
closed	F. tataricum	Ftclosed	715.922
closed	F. tataricum	Ftclosed	1098.65
closed	F. tataricum	Ftclosed	398.325
closed	F. tataricum	Ftclosed	944.221
closed	F. tataricum	Ftclosed	2646.87
closed	F. tataricum	Ftclosed	2638.99
closed	F. tataricum	Ftclosed	863.837
closed	F. tataricum	Ftclosed	325.653
closed	F. tataricum	Ftclosed	1053.91
closed	F. tataricum	Ftclosed	556.523
closed	F. tataricum	Ftclosed	775.053
closed	F. tataricum	Ftclosed	1478.81
closed	F. tataricum	Ftclosed	897.087
closed	F. tataricum	Ftclosed	2026.42
closed	F. tataricum	Ftclosed	1202.52
closed	F. tataricum	Ftclosed	1189.66
closed	F. tataricum	Ftclosed	2969.09
closed	F. tataricum	Ftclosed	1424.64
closed	F. tataricum	Ftclosed	3338.62
closed	F. tataricum	Ftclosed	1400.82
closed	F. tataricum	Ftclosed	1806.52
closed	F. tataricum	Ftclosed	4696.08
closed	F. tataricum	Ftclosed	1762.64
closed	F. tataricum	Ftclosed	452.314
closed	F. tataricum	Ftclosed	1552.51
closed	F. tataricum	Ftclosed	448.544
closed	F. tataricum	Ftclosed	929.138
closed	F. tataricum	Ftclosed	784.137
closed	F. tataricum	Ftclosed	570.406
closed	F. tataricum	Ftclosed	382.213
closed	F. tataricum	Ftclosed	517.616
closed	F. tataricum	Ftclosed	1138.59
closed	F. tataricum	Ftclosed	1361.57
closed	F. tataricum	Ftclosed	758.942
closed	F. tataricum	Ftclosed	451.457
closed	F. tataricum	Ftclosed	1383.68
closed	F. tataricum	Ftclosed	1537.08
closed	F. tataricum	Ftclosed	1028.89
closed	F. tataricum	Ftclosed	1596.04
closed	F. tataricum	Ftclosed	835.042
closed	F. tataricum	Ftclosed	1602.72
closed	F. tataricum	Ftclosed	754.657
closed	F. tataricum	Ftclosed	1030.09
closed	F. tataricum	Ftclosed	578.976
closed	F. tataricum	Ftclosed	637.079
closed	F. tataricum	Ftclosed	712.837
closed	F. tataricum	Ftclosed	538.869
closed	F. tataricum	Ftclosed	2036.87
closed	F. tataricum	Ftclosed	2206.04
closed	F. tataricum	Ftclosed	1664.09
closed	F. tataricum	Ftclosed	1571.36
closed	F. tataricum	Ftclosed	1027.69
closed	F. tataricum	Ftclosed	2166.79
closed	F. tataricum	Ftclosed	1470.58
closed	F. tataricum	Ftclosed	620.283
closed	F. tataricum	Ftclosed	820.13
closed	F. tataricum	Ftclosed	1338.78
closed	F. tataricum	Ftclosed	1623.81
closed	F. tataricum	Ftclosed	1733.33
closed	F. tataricum	Ftclosed	1800
closed	F. tataricum	Ftclosed	659.361
closed	F. tataricum	Ftclosed	920.911
closed	F. tataricum	Ftclosed	1772.07
closed	F. tataricum	Ftclosed	1564.33
closed	F. tataricum	Ftclosed	1177.32
closed	F. tataricum	Ftclosed	1591.24
closed	F. tataricum	Ftclosed	1726.64
closed	F. tataricum	Ftclosed	1449.33
closed	F. tataricum	Ftclosed	550.182
closed	F. tataricum	Ftclosed	1092.65
closed	F. tataricum	Ftclosed	745.23
closed	F. tataricum	Ftclosed	415.121
closed	F. tataricum	Ftclosed	2181.36
closed	F. tataricum	Ftclosed	1176.81
closed	F. tataricum	Ftclosed	1732.99
closed	F. tataricum	Ftclosed	1897.53
closed	F. tataricum	Ftclosed	588.917
closed	F. tataricum	Ftclosed	1843.71
closed	F. tataricum	Ftclosed	649.077
closed	F. tataricum	Ftclosed	795.964
closed	F. tataricum	Ftclosed	1184.86
closed	F. tataricum	Ftclosed	1306.55
closed	F. tataricum	Ftclosed	418.207
closed	F. tataricum	Ftclosed	664.331
closed	F. tataricum	Ftclosed	1023.06
closed	F. tataricum	Ftclosed	2048.53
closed	F. tataricum	Ftclosed	1253.76
closed	F. tataricum	Ftclosed	795.278
closed	F. tataricum	Ftclosed	1181.78
closed	F. tataricum	Ftclosed	666.217
closed	F. tataricum	Ftclosed	741.631
closed	F. tataricum	Ftclosed	512.646
closed	F. tataricum	Ftclosed	308.17
closed	F. tataricum	Ftclosed	289.659
closed	F. tataricum	Ftclosed	541.783
closed	F. tataricum	Ftclosed	932.395
closed	F. tataricum	Ftclosed	754.143
closed	F. tataricum	Ftclosed	334.051
closed	F. tataricum	Ftclosed	487.622
closed	F. tataricum	Ftclosed	360.275
closed	F. tataricum	Ftclosed	1214.51
closed	F. tataricum	Ftclosed	474.596
closed	F. tataricum	Ftclosed	649.42
closed	F. tataricum	Ftclosed	1170.64
closed	F. tataricum	Ftclosed	546.411
closed	F. tataricum	Ftclosed	462.255
closed	F. tataricum	Ftclosed	398.153
closed	F. tataricum	Ftclosed	350.676
closed	F. tataricum	Ftclosed	890.574
closed	F. tataricum	Ftclosed	528.586
closed	F. tataricum	Ftclosed	272.691
closed	F. tataricum	Ftclosed	342.792
closed	F. tataricum	Ftclosed	351.019
closed	F. tataricum	Ftclosed	221.101
closed	F. tataricum	Ftclosed	373.644
closed	F. tataricum	Ftclosed	221.101
closed	F. tataricum	Ftclosed	579.148
closed	F. tataricum	Ftclosed	1032.83
closed	F. tataricum	Ftclosed	222.129
closed	F. tataricum	Ftclosed	615.312
closed	F. tataricum	Ftclosed	240.126
closed	F. tataricum	Ftclosed	564.065
closed	F. tataricum	Ftclosed	583.775
closed	F. tataricum	Ftclosed	326.681
closed	F. tataricum	Ftclosed	586.86
closed	F. tataricum	Ftclosed	1596.73
closed	F. tataricum	Ftclosed	688.67
closed	F. tataricum	Ftclosed	404.323
closed	F. tataricum	Ftclosed	702.21
closed	F. tataricum	Ftclosed	347.591
closed	F. tataricum	Ftclosed	376.043
closed	F. tataricum	Ftclosed	216.816
closed	F. tataricum	Ftclosed	854.924
closed	F. tataricum	Ftclosed	477.852
closed	F. tataricum	Ftclosed	1230.8
closed	F. tataricum	Ftclosed	981.928
closed	F. tataricum	Ftclosed	856.466
closed	F. tataricum	Ftclosed	646.335
closed	F. tataricum	Ftclosed	1249.82
closed	F. tataricum	Ftclosed	929.995
closed	F. tataricum	Ftclosed	320.168
closed	F. tataricum	Ftclosed	498.077
closed	F. tataricum	Ftclosed	352.39
closed	F. tataricum	Ftclosed	409.637
closed	F. tataricum	Ftclosed	781.566
closed	F. tataricum	Ftclosed	708.38
closed	F. tataricum	Ftclosed	814.989
closed	F. tataricum	Ftclosed	446.144
closed	F. tataricum	Ftclosed	403.124
closed	F. tataricum	Ftclosed	491.736
closed	F. tataricum	Ftclosed	376.215
closed	F. tataricum	Ftclosed	492.421
closed	F. tataricum	Ftclosed	633.994
closed	F. tataricum	Ftclosed	300.8
closed	F. tataricum	Ftclosed	467.911
closed	F. tataricum	Ftclosed	265.493
closed	F. tataricum	Ftclosed	316.226
closed	F. tataricum	Ftclosed	248.696
closed	F. tataricum	Ftclosed	819.616
closed	F. tataricum	Ftclosed	492.25
closed	F. tataricum	Ftclosed	360.446
closed	F. tataricum	Ftclosed	221.101
closed	F. tataricum	Ftclosed	310.227
closed	F. tataricum	Ftclosed	312.627
closed	F. tataricum	Ftclosed	496.363
closed	F. tataricum	Ftclosed	536.127
closed	F. tataricum	Ftclosed	1077.22
closed	F. tataricum	Ftclosed	539.384
closed	F. tataricum	Ftclosed	642.221
closed	F. tataricum	Ftclosed	391.126
closed	F. tataricum	Ftclosed	316.74
closed	F. tataricum	Ftclosed	470.482
closed	F. tataricum	Ftclosed	476.824
closed	F. tataricum	Ftclosed	600.058
closed	F. tataricum	Ftclosed	274.405
closed	F. tataricum	Ftclosed	462.255
closed	F. tataricum	Ftclosed	308.17
closed	F. tataricum	Ftclosed	220.93
closed	F. tataricum	Ftclosed	448.372
closed	F. tataricum	Ftclosed	1793.83
closed	F. tataricum	Ftclosed	395.754
closed	F. tataricum	Ftclosed	846.183
closed	F. tataricum	Ftclosed	250.41
closed	F. tataricum	Ftclosed	1349.57
closed	F. tataricum	Ftclosed	1271.59
closed	F. tataricum	Ftclosed	428.833
closed	F. tataricum	Ftclosed	397.639
closed	F. tataricum	Ftclosed	704.438
closed	F. tataricum	Ftclosed	1462.52
closed	F. tataricum	Ftclosed	224.529
closed	F. tataricum	Ftclosed	564.407
closed	F. tataricum	Ftclosed	536.299
closed	F. tataricum	Ftclosed	608.97
closed	F. tataricum	Ftclosed	95.468
closed	F. tataricum	Ftclosed	607.771
closed	F. tataricum	Ftclosed	149.115
closed	F. tataricum	Ftclosed	386.841
closed	F. tataricum	Ftclosed	592.345
closed	F. tataricum	Ftclosed	362.16
closed	F. tataricum	Ftclosed	413.236
closed	F. tataricum	Ftclosed	716.264
closed	F. tataricum	Ftclosed	180.652
closed	F. tataricum	Ftclosed	259.151
closed	F. tataricum	Ftclosed	102.323
closed	F. tataricum	Ftclosed	164.54
closed	F. tataricum	Ftclosed	188.193
closed	F. tataricum	Ftclosed	475.281
closed	F. tataricum	Ftclosed	163.855
closed	F. tataricum	Ftclosed	426.948
closed	F. tataricum	Ftclosed	184.936
closed	F. tataricum	Ftclosed	244.925
closed	F. tataricum	Ftclosed	362.846
closed	F. tataricum	Ftclosed	661.246
closed	F. tataricum	Ftclosed	138.145
closed	F. tataricum	Ftclosed	250.238
closed	F. tataricum	Ftclosed	304.571
closed	F. tataricum	Ftclosed	117.235
closed	F. tataricum	Ftclosed	92.725
closed	F. tataricum	Ftclosed	385.47
closed	F. tataricum	Ftclosed	361.817
closed	F. tataricum	Ftclosed	231.042
closed	F. tataricum	Ftclosed	285.032
closed	F. tataricum	Ftclosed	140.888
closed	F. tataricum	Ftclosed	533.213
closed	F. tataricum	Ftclosed	94.611
closed	F. tataricum	Ftclosed	388.384
closed	F. tataricum	Ftclosed	2079.55
closed	F. tataricum	Ftclosed	879.434
closed	F. tataricum	Ftclosed	1228.57
closed	F. tataricum	Ftclosed	718.664
closed	F. tataricum	Ftclosed	1249.99
closed	F. tataricum	Ftclosed	793.907
closed	F. tataricum	Ftclosed	501.676
closed	F. tataricum	Ftclosed	1039.17
closed	F. tataricum	Ftclosed	2407.26
closed	F. tataricum	Ftclosed	668.616
closed	F. tataricum	Ftclosed	1518.4
closed	F. tataricum	Ftclosed	397.125
closed	F. tataricum	Ftclosed	491.221
closed	F. tataricum	Ftclosed	561.837
closed	F. tataricum	Ftclosed	644.964
closed	F. tataricum	Ftclosed	1021.69
closed	F. tataricum	Ftclosed	572.463
closed	F. tataricum	Ftclosed	437.232
closed	F. tataricum	Ftclosed	591.831
closed	F. tataricum	Ftclosed	470.311
closed	F. tataricum	Ftclosed	1037.46
closed	F. tataricum	Ftclosed	886.632
closed	F. tataricum	Ftclosed	995.297
closed	F. tataricum	Ftclosed	315.026
closed	F. tataricum	Ftclosed	967.36
closed	F. tataricum	Ftclosed	805.39
closed	F. tataricum	Ftclosed	423.691
closed	F. tataricum	Ftclosed	1033.18
closed	F. tataricum	Ftclosed	1159.15
closed	F. tataricum	Ftclosed	648.22
closed	F. tataricum	Ftclosed	1032.32
closed	F. tataricum	Ftclosed	651.819
closed	F. tataricum	Ftclosed	349.477
closed	F. tataricum	Ftclosed	350.676
closed	F. tataricum	Ftclosed	605.371
closed	F. tataricum	Ftclosed	415.293
closed	F. tataricum	Ftclosed	902.915
closed	F. tataricum	Ftclosed	467.74
closed	F. tataricum	Ftclosed	345.535
closed	F. tataricum	Ftclosed	856.466
closed	F. tataricum	Ftclosed	525.501
closed	F. tataricum	Ftclosed	1480.35
closed	F. tataricum	Ftclosed	572.977
closed	F. tataricum	Ftclosed	859.209
closed	F. tataricum	Ftclosed	908.742
closed	F. tataricum	Ftclosed	1089.22
closed	F. tataricum	Ftclosed	874.977
closed	F. tataricum	Ftclosed	848.925
closed	F. tataricum	Ftclosed	312.627
closed	F. tataricum	Ftclosed	258.465
closed	F. tataricum	Ftclosed	298.229
closed	F. tataricum	Ftclosed	526.872
closed	F. tataricum	Ftclosed	363.188
closed	F. tataricum	Ftclosed	788.251
closed	F. tataricum	Ftclosed	493.621
closed	F. tataricum	Ftclosed	641.022
closed	F. tataricum	Ftclosed	267.892
closed	F. tataricum	Ftclosed	764.77
closed	F. tataricum	Ftclosed	1052.89
closed	F. tataricum	Ftclosed	704.267
closed	F. tataricum	Ftclosed	1055.46
closed	F. tataricum	Ftclosed	457.97
closed	F. tataricum	Ftclosed	571.777
closed	F. tataricum	Ftclosed	624.568
closed	F. tataricum	Ftclosed	820.987
closed	F. tataricum	Ftclosed	309.713
closed	F. tataricum	Ftclosed	511.275
closed	F. tataricum	Ftclosed	949.192
closed	F. tataricum	Ftclosed	875.149
closed	F. tataricum	Ftclosed	341.25
closed	F. tataricum	Ftclosed	735.804
closed	F. tataricum	Ftclosed	830.071
closed	F. tataricum	Ftclosed	2556.03
closed	F. tataricum	Ftclosed	562.179
closed	F. tataricum	Ftclosed	1245.71
closed	F. tataricum	Ftclosed	470.14
closed	F. tataricum	Ftclosed	1271.07
closed	F. tataricum	Ftclosed	590.117
closed	F. tataricum	Ftclosed	1806.17
closed	F. tataricum	Ftclosed	430.376
closed	F. tataricum	Ftclosed	716.607
closed	F. tataricum	Ftclosed	825.615
closed	F. tataricum	Ftclosed	453.857
closed	F. tataricum	Ftclosed	543.497
closed	F. tataricum	Ftclosed	432.947
closed	F. tataricum	Ftclosed	937.365
closed	F. tataricum	Ftclosed	1450.7
closed	F. tataricum	Ftclosed	781.909
closed	F. tataricum	Ftclosed	1178.52
closed	F. tataricum	Ftclosed	1571.36
closed	F. tataricum	Ftclosed	1425.67
closed	F. tataricum	Ftclosed	1367.23
closed	F. tataricum	Ftclosed	1228.4
closed	F. tataricum	Ftclosed	837.956
closed	F. tataricum	Ftclosed	1046.2
closed	F. tataricum	Ftclosed	1177.15
closed	F. tataricum	Ftclosed	497.563
closed	F. tataricum	Ftclosed	765.112
closed	F. tataricum	Ftclosed	786.023
closed	F. tataricum	Ftclosed	605.543
closed	F. tataricum	Ftclosed	715.579
closed	F. tataricum	Ftclosed	482.48
closed	F. tataricum	Ftclosed	644.621
closed	F. tataricum	Ftclosed	1170.46
closed	F. tataricum	Ftclosed	1602.9
closed	F. tataricum	Ftclosed	1392.08
closed	F. tataricum	Ftclosed	507.333
closed	F. tataricum	Ftclosed	730.833
closed	F. tataricum	Ftclosed	573.32
closed	F. tataricum	Ftclosed	914.741
closed	F. tataricum	Ftclosed	447.515
closed	F. tataricum	Ftclosed	279.89
closed	F. tataricum	Ftclosed	887.832
closed	F. tataricum	Ftclosed	461.398
closed	F. tataricum	Ftclosed	598.515
closed	F. tataricum	Ftclosed	371.244
closed	F. tataricum	Ftclosed	638.451
closed	F. tataricum	Ftclosed	437.746
closed	F. tataricum	Ftclosed	532.871
closed	F. tataricum	Ftclosed	1413.85
closed	F. tataricum	Ftclosed	933.595
closed	F. tataricum	Ftclosed	1272.96
closed	F. tataricum	Ftclosed	1010.89
closed	F. tataricum	Ftclosed	328.566
closed	F. tataricum	Ftclosed	406.209
closed	F. tataricum	Ftclosed	917.826
closed	F. tataricum	Ftclosed	1588.5
closed	F. tataricum	Ftclosed	399.182
closed	F. tataricum	Ftclosed	693.126
closed	F. tataricum	Ftclosed	687.813
closed	F. tataricum	Ftclosed	584.804
closed	F. tataricum	Ftclosed	459.342
closed	F. tataricum	Ftclosed	742.659
closed	F. tataricum	Ftclosed	889.546
closed	F. tataricum	Ftclosed	1081.51
closed	F. tataricum	Ftclosed	753.629
closed	F. tataricum	Ftclosed	433.975
closed	F. tataricum	Ftclosed	388.212
closed	F. tataricum	Ftclosed	1368.43
closed	F. tataricum	Ftclosed	544.526
closed	F. tataricum	Ftclosed	933.595
closed	F. tataricum	Ftclosed	1599.47
closed	F. tataricum	Ftclosed	1167.38
closed	F. tataricum	Ftclosed	918.512
closed	F. tataricum	Ftclosed	389.755
closed	F. tataricum	Ftclosed	755.171
closed	F. tataricum	Ftclosed	996.84
closed	F. tataricum	Ftclosed	226.928
closed	F. tataricum	Ftclosed	1110.48
closed	F. tataricum	Ftclosed	252.124
closed	F. tataricum	Ftclosed	657.818
closed	F. tataricum	Ftclosed	257.951
closed	F. tataricum	Ftclosed	457.799
closed	F. tataricum	Ftclosed	841.898
open	F. esculentum	PIN	1616.09
open	F. esculentum	PIN	1273.82
open	F. esculentum	PIN	1455.33
open	F. esculentum	PIN	1335.52
open	F. esculentum	PIN	1239.37
open	F. esculentum	PIN	648.049
open	F. esculentum	PIN	783.795
open	F. esculentum	PIN	793.05
open	F. esculentum	PIN	735.975
open	F. esculentum	PIN	536.813
open	F. esculentum	PIN	1170.46
open	F. esculentum	PIN	208.76
open	F. esculentum	PIN	1265.08
open	F. esculentum	PIN	971.13
open	F. esculentum	PIN	667.588
open	F. esculentum	PIN	518.302
open	F. esculentum	PIN	375.7
open	F. esculentum	PIN	978.672
open	F. esculentum	PIN	1075.17
open	F. esculentum	PIN	4015.13
open	F. esculentum	PIN	480.081
open	F. esculentum	PIN	486.765
open	F. esculentum	PIN	400.896
open	F. esculentum	PIN	770.94
open	F. esculentum	PIN	308.856
open	F. esculentum	PIN	762.713
open	F. esculentum	PIN	594.23
open	F. esculentum	PIN	617.54
open	F. esculentum	PIN	942.679
open	F. esculentum	PIN	421.292
open	F. esculentum	PIN	549.839
open	F. esculentum	PIN	873.092
open	F. esculentum	PIN	187.85
open	F. esculentum	PIN	189.564
open	F. esculentum	PIN	474.253
open	F. esculentum	PIN	173.796
open	F. esculentum	PIN	263.779
open	F. esculentum	PIN	290.688
open	F. esculentum	PIN	287.603
open	F. esculentum	PIN	396.611
open	F. esculentum	PIN	198.134
open	F. esculentum	PIN	204.99
open	F. esculentum	PIN	363.36
open	F. esculentum	PIN	756.028
open	F. esculentum	PIN	227.271
open	F. esculentum	PIN	320.339
open	F. esculentum	PIN	1378.54
open	F. esculentum	PIN	196.42
open	F. esculentum	PIN	476.653
open	F. esculentum	PIN	373.472
open	F. esculentum	PIN	1602.21
open	F. esculentum	PIN	133.346
open	F. esculentum	PIN	197.791
open	F. esculentum	PIN	213.045
open	F. esculentum	PIN	199.334
open	F. esculentum	PIN	139.345
open	F. esculentum	PIN	867.264
open	F. esculentum	PIN	1339.12
open	F. esculentum	PIN	234.813
open	F. esculentum	PIN	132.661
open	F. esculentum	PIN	240.812
open	F. esculentum	PIN	600.058
open	F. esculentum	PIN	442.373
open	F. esculentum	PIN	607.599
open	F. esculentum	PIN	240.812
open	F. esculentum	PIN	181.166
open	F. esculentum	PIN	689.869
open	F. esculentum	PIN	614.798
open	F. esculentum	PIN	283.146
open	F. esculentum	PIN	277.833
open	F. esculentum	PIN	225.215
open	F. esculentum	PIN	266.007
open	F. esculentum	PIN	577.948
open	F. esculentum	PIN	266.864
open	F. esculentum	PIN	396.953
open	F. esculentum	PIN	415.121
open	F. esculentum	PIN	494.478
open	F. esculentum	PIN	275.434
open	F. esculentum	PIN	366.788
open	F. esculentum	PIN	489.165
open	F. esculentum	PIN	167.283
open	F. esculentum	PIN	184.079
open	F. esculentum	PIN	516.759
open	F. esculentum	PIN	355.99
open	F. esculentum	PIN	351.533
open	F. esculentum	PIN	464.312
open	F. esculentum	PIN	327.195
open	F. esculentum	PIN	234.299
open	F. esculentum	PIN	162.826
open	F. esculentum	PIN	198.991
open	F. esculentum	PIN	265.15
open	F. esculentum	PIN	1761.27
open	F. esculentum	PIN	1824.34
open	F. esculentum	PIN	230.699
open	F. esculentum	PIN	205.161
open	F. esculentum	PIN	2149.82
open	F. esculentum	PIN	197.791
open	F. esculentum	PIN	214.417
open	F. esculentum	PIN	130.604
open	F. esculentum	PIN	198.134
open	F. esculentum	PIN	204.133
open	F. esculentum	PIN	535.442
open	F. esculentum	PIN	222.301
open	F. esculentum	PIN	317.426
open	F. esculentum	PIN	344.506
open	F. esculentum	PIN	1865.65
open	F. esculentum	PIN	252.467
open	F. esculentum	PIN	227.614
open	F. esculentum	PIN	2485.76
open	F. esculentum	PIN	2025.9
open	F. esculentum	PIN	1313.41
open	F. esculentum	PIN	754.829
open	F. esculentum	PIN	2468.96
open	F. esculentum	PIN	1477.61
open	F. esculentum	PIN	901.715
open	F. esculentum	PIN	1794.17
open	F. esculentum	PIN	2409.66
open	F. esculentum	PIN	674.615
open	F. esculentum	PIN	1824.51
open	F. esculentum	PIN	1621.41
open	F. esculentum	PIN	905.829
open	F. esculentum	PIN	768.54
open	F. esculentum	PIN	1691.34
open	F. esculentum	PIN	1700.93
open	F. esculentum	PIN	5676.13
open	F. esculentum	PIN	2309.56
open	F. esculentum	PIN	4448.59
open	F. esculentum	PIN	888.346
open	F. esculentum	PIN	131.461
open	F. esculentum	PIN	162.826
open	F. esculentum	PIN	161.455
open	F. esculentum	PIN	111.75
open	F. esculentum	PIN	2522.61
open	F. esculentum	PIN	500.648
open	F. esculentum	PIN	2010.31
open	F. esculentum	PIN	1057.51
open	F. esculentum	PIN	1457.9
open	F. esculentum	PIN	1310.32
open	F. esculentum	PIN	375.015
open	F. esculentum	PIN	393.354
open	F. esculentum	PIN	191.449
open	F. esculentum	PIN	473.396
open	F. esculentum	PIN	417.178
open	F. esculentum	PIN	205.847
open	F. esculentum	PIN	210.646
open	F. esculentum	PIN	270.634
open	F. esculentum	PIN	277.148
open	F. esculentum	PIN	648.563
open	F. esculentum	PIN	515.217
open	F. esculentum	PIN	1152.47
open	F. esculentum	PIN	937.023
open	F. esculentum	PIN	228.3
open	F. esculentum	PIN	187.507
open	F. esculentum	PIN	465.169
open	F. esculentum	PIN	365.245
open	F. esculentum	PIN	149.972
open	F. esculentum	PIN	439.802
open	F. esculentum	PIN	401.41
open	F. esculentum	PIN	381.528
open	F. esculentum	PIN	82.956
open	F. esculentum	PIN	634.508
open	F. esculentum	PIN	395.411
open	F. esculentum	PIN	248.353
open	F. esculentum	PIN	349.648
open	F. esculentum	PIN	293.259
open	F. esculentum	PIN	376.386
open	F. esculentum	PIN	498.42
open	F. esculentum	PIN	419.578
open	F. esculentum	PIN	23.995
open	F. esculentum	PIN	67.873
open	F. esculentum	PIN	18.339
open	F. esculentum	PIN	11.484
open	F. esculentum	PIN	16.797
open	F. esculentum	PIN	26.566
open	F. esculentum	PIN	332.166
open	F. esculentum	PIN	19.882
open	F. esculentum	PIN	17.654
open	F. esculentum	PIN	25.195
open	F. esculentum	PIN	41.821
open	F. esculentum	PIN	22.11
open	F. esculentum	PIN	40.792
open	F. esculentum	PIN	108.322
open	F. esculentum	PIN	21.767
open	F. esculentum	PIN	19.025
open	F. esculentum	PIN	34.965
open	F. esculentum	PIN	69.587
open	F. esculentum	PIN	124.605
open	F. esculentum	PIN	25.709
open	F. esculentum	PIN	32.908
open	F. esculentum	PIN	451.286
open	F. esculentum	PIN	30.337
open	F. esculentum	PIN	381.014
open	F. esculentum	PIN	558.58
open	F. esculentum	PIN	149.286
open	F. esculentum	PIN	650.963
open	F. esculentum	PIN	88.783
open	F. esculentum	PIN	242.354
open	F. esculentum	PIN	135.574
open	F. esculentum	PIN	212.874
open	F. esculentum	PIN	148.258
open	F. esculentum	PIN	726.377
open	F. esculentum	PIN	341.25
open	F. esculentum	PIN	802.991
open	F. esculentum	PIN	99.067
open	F. esculentum	PIN	1115.45
open	F. esculentum	PIN	603.829
open	F. esculentum	PIN	838.47
open	F. esculentum	PIN	183.222
open	F. esculentum	PIN	375.186
open	F. esculentum	PIN	146.201
open	F. esculentum	PIN	1681.05
open	F. esculentum	PIN	1769.49
open	F. esculentum	PIN	1471.61
open	F. esculentum	PIN	873.606
open	F. esculentum	PIN	140.202
open	F. esculentum	PIN	883.204
open	F. esculentum	PIN	675.129
open	F. esculentum	PIN	642.221
open	F. esculentum	PIN	283.489
open	F. esculentum	PIN	943.707
open	F. esculentum	PIN	1125.22
open	F. esculentum	PIN	648.734
open	F. esculentum	PIN	603.486
open	F. esculentum	PIN	1099.85
open	F. esculentum	PIN	740.774
open	F. esculentum	PIN	425.405
open	F. esculentum	PIN	403.124
open	F. esculentum	PIN	324.624
open	F. esculentum	PIN	128.033
open	F. esculentum	PIN	196.42
open	F. esculentum	PIN	943.193
open	F. esculentum	PIN	357.532
open	F. esculentum	PIN	730.148
open	F. esculentum	PIN	879.776
open	F. esculentum	PIN	903.772
open	F. esculentum	PIN	385.47
open	F. esculentum	PIN	879.262
open	F. esculentum	PIN	257.608
open	F. esculentum	PIN	592.859
open	F. esculentum	PIN	157.513
open	F. esculentum	PIN	892.46
open	F. esculentum	PIN	456.771
open	F. esculentum	PIN	382.899
open	F. esculentum	PIN	520.53
open	F. esculentum	PIN	584.118
open	F. esculentum	PIN	280.233
open	F. esculentum	PIN	584.118
open	F. esculentum	PIN	415.464
open	F. esculentum	PIN	206.532
open	F. esculentum	PIN	48.162
open	F. esculentum	PIN	200.362
open	F. esculentum	PIN	37.364
open	F. esculentum	PIN	54.847
open	F. esculentum	PIN	57.76
open	F. esculentum	PIN	64.102
open	F. esculentum	PIN	156.313
open	F. esculentum	PIN	62.56
open	F. esculentum	PIN	44.734
open	F. esculentum	PIN	61.703
open	F. esculentum	PIN	62.388
open	F. esculentum	PIN	51.076
open	F. esculentum	PIN	34.622
open	F. esculentum	PIN	55.532
open	F. esculentum	PIN	45.42
open	F. esculentum	PIN	790.479
open	F. esculentum	PIN	59.646
open	F. esculentum	PIN	63.245
open	F. esculentum	PIN	35.822
open	F. esculentum	PIN	79.014
open	F. esculentum	PIN	35.65
open	F. esculentum	PIN	128.718
open	F. esculentum	PIN	1714.3
open	F. esculentum	PIN	150.486
open	F. esculentum	PIN	77.814
open	F. esculentum	PIN	255.38
open	F. esculentum	PIN	77.985
open	F. esculentum	PIN	65.988
open	F. esculentum	PIN	111.75
open	F. esculentum	PIN	56.561
open	F. esculentum	PIN	36.85
open	F. esculentum	PIN	81.927
open	F. esculentum	PIN	61.703
open	F. esculentum	PIN	179.109
open	F. esculentum	PIN	63.931
open	F. esculentum	PIN	92.383
open	F. esculentum	PIN	53.476
open	F. esculentum	PIN	74.9
open	F. esculentum	PIN	64.788
open	F. esculentum	PIN	65.302
open	F. esculentum	PIN	56.561
open	F. esculentum	PIN	73.529
open	F. esculentum	PIN	296.858
open	F. esculentum	PIN	426.605
open	F. esculentum	PIN	461.398
open	F. esculentum	PIN	208.418
open	F. esculentum	PIN	241.326
open	F. esculentum	PIN	280.404
open	F. esculentum	PIN	341.764
open	F. esculentum	PIN	303.2
open	F. esculentum	PIN	246.468
open	F. esculentum	PIN	218.016
open	F. esculentum	PIN	125.976
open	F. esculentum	PIN	671.016
open	F. esculentum	PIN	338.679
open	F. esculentum	PIN	236.355
open	F. esculentum	PIN	268.749
open	F. esculentum	PIN	208.418
open	F. esculentum	PIN	255.723
open	F. esculentum	PIN	67.701
open	F. esculentum	PIN	192.649
open	F. esculentum	PIN	353.762
open	F. esculentum	PIN	1509.49
open	F. esculentum	PIN	298.572
open	F. esculentum	PIN	294.287
open	F. esculentum	PIN	108.665
open	F. esculentum	PIN	1617.12
open	F. esculentum	PIN	266.864
open	F. esculentum	PIN	354.104
open	F. esculentum	PIN	116.378
open	F. esculentum	PIN	238.069
open	F. esculentum	PIN	236.355
open	F. esculentum	PIN	1201.83
open	F. esculentum	PIN	183.051
open	F. esculentum	PIN	1101.22
open	F. esculentum	PIN	1149.72
open	F. esculentum	PIN	797.678
open	F. esculentum	PIN	1487.72
open	F. esculentum	PIN	1922.55
open	F. esculentum	PIN	415.121
open	F. esculentum	PIN	64.788
open	F. esculentum	PIN	790.822
open	F. esculentum	PIN	3056.85
open	F. esculentum	PIN	1162.92
open	F. esculentum	PIN	371.758
open	F. esculentum	PIN	292.916
open	F. esculentum	PIN	111.922
open	F. esculentum	PIN	80.899
open	F. esculentum	PIN	678.729
open	F. esculentum	PIN	421.292
open	F. esculentum	PIN	320.682
open	F. esculentum	PIN	636.222
open	F. esculentum	PIN	1227.2
open	F. esculentum	PIN	874.12
open	F. esculentum	PIN	815.331
open	F. esculentum	PIN	1396.88
open	F. esculentum	PIN	1902.15
open	F. esculentum	PIN	358.218
open	F. esculentum	PIN	478.195
open	F. esculentum	PIN	52.276
open	F. esculentum	PIN	137.46
open	F. esculentum	PIN	52.447
open	F. esculentum	PIN	210.817
open	F. esculentum	PIN	143.973
open	F. esculentum	PIN	358.904
open	F. esculentum	PIN	949.363
open	F. esculentum	PIN	752.6
open	F. esculentum	PIN	354.79
open	F. esculentum	PIN	1173.04
open	F. esculentum	PIN	1247.93
open	F. esculentum	PIN	503.39
open	F. esculentum	PIN	538.184
open	F. esculentum	PIN	3946.57
open	F. esculentum	PIN	525.843
open	F. esculentum	PIN	1918.44
open	F. esculentum	PIN	1168.24
open	F. esculentum	PIN	198.305
open	F. esculentum	PIN	600.915
open	F. esculentum	PIN	605.543
open	F. esculentum	PIN	693.812
open	F. esculentum	PIN	151
open	F. esculentum	PIN	408.951
open	F. esculentum	PIN	311.598
open	F. esculentum	PIN	416.835
open	F. esculentum	PIN	415.807
open	F. esculentum	PIN	121.348
open	F. esculentum	PIN	270.977
open	F. esculentum	PIN	300.8
open	F. esculentum	PIN	6231.28
open	F. esculentum	PIN	2800.1
open	F. esculentum	PIN	2125.83
open	F. esculentum	PIN	306.456
open	F. esculentum	PIN	244.068
open	F. esculentum	PIN	280.747
open	F. esculentum	PIN	2454.56
open	F. esculentum	PIN	602.115
open	F. esculentum	PIN	336.108
open	F. esculentum	PIN	523.787
open	F. esculentum	PIN	1712.59
open	F. esculentum	PIN	340.393
open	F. esculentum	PIN	1137.73
open	F. esculentum	PIN	823.387
open	F. esculentum	PIN	810.875
open	F. esculentum	PIN	401.41
open	F. esculentum	PIN	263.436
open	F. esculentum	PIN	133.86
open	F. esculentum	PIN	409.98
open	F. esculentum	PIN	513.16
open	F. esculentum	PIN	130.432
open	F. esculentum	PIN	348.963
open	F. esculentum	PIN	3615.77
open	F. esculentum	PIN	1250.34
open	F. esculentum	PIN	611.199
open	F. esculentum	PIN	79.185
open	F. esculentum	PIN	134.546
open	F. esculentum	PIN	863.322
open	F. esculentum	PIN	2801.47
open	F. esculentum	PIN	512.646
open	F. esculentum	PIN	868.464
open	F. esculentum	PIN	846.354
open	F. esculentum	PIN	481.795
open	F. esculentum	PIN	59.817
open	F. esculentum	PIN	274.577
open	F. esculentum	PIN	109.522
open	F. esculentum	PIN	49.876
open	F. esculentum	PIN	78.671
open	F. esculentum	PIN	541.783
open	F. esculentum	PIN	311.77
open	F. esculentum	PIN	72.158
open	F. esculentum	PIN	97.182
open	F. esculentum	PIN	847.897
open	F. esculentum	PIN	308.513
open	F. esculentum	PIN	243.04
open	F. esculentum	PIN	789.793
open	F. esculentum	PIN	647.363
open	F. esculentum	PIN	153.914
open	F. esculentum	PIN	49.876
open	F. esculentum	PIN	50.39
open	F. esculentum	PIN	97.182
open	F. esculentum	PIN	422.149
open	F. esculentum	PIN	380.671
open	F. esculentum	PIN	2042.53
open	F. esculentum	PIN	76.443
open	F. esculentum	PIN	536.47
open	F. esculentum	PIN	315.369
open	F. esculentum	PIN	44.906
open	F. esculentum	PIN	77.128
open	F. esculentum	PIN	90.84
open	F. esculentum	PIN	90.84
open	F. esculentum	PIN	37.879
open	F. esculentum	PIN	422.491
open	F. esculentum	PIN	504.076
open	F. esculentum	PIN	750.372
open	F. esculentum	PIN	522.244
open	F. esculentum	PIN	297.544
open	F. esculentum	PIN	510.932
open	F. esculentum	PIN	1222.05
open	F. esculentum	PIN	1072.6
open	F. esculentum	PIN	441.002
open	F. esculentum	PIN	312.284
open	F. esculentum	PIN	498.591
open	F. esculentum	PIN	416.321
open	F. esculentum	PIN	629.881
open	F. esculentum	PIN	113.807
open	F. esculentum	PIN	131.461
open	F. esculentum	PIN	760.485
open	F. esculentum	PIN	787.737
open	F. esculentum	PIN	1566.73
open	F. esculentum	PIN	921.254
open	F. esculentum	PIN	143.801
open	F. esculentum	PIN	1367.74
open	F. esculentum	PIN	114.321
open	F. esculentum	PIN	779.167
open	F. esculentum	PIN	358.732
open	F. esculentum	PIN	326.681
open	F. esculentum	PIN	327.195
open	F. esculentum	PIN	213.045
open	F. esculentum	PIN	358.218
open	F. esculentum	PIN	624.225
open	F. esculentum	PIN	585.832
open	F. esculentum	PIN	374.158
open	F. esculentum	PIN	261.55
open	F. esculentum	PIN	162.998
open	F. esculentum	PIN	226.414
open	F. esculentum	PIN	428.49
open	F. esculentum	PIN	136.089
open	F. esculentum	PIN	398.667
open	F. esculentum	PIN	261.722
open	F. esculentum	PIN	1200.63
open	F. esculentum	PIN	489.679
open	F. esculentum	PIN	318.625
open	F. esculentum	PIN	104.552
open	F. esculentum	PIN	108.322
open	F. esculentum	PIN	185.451
open	F. esculentum	PIN	211.331
open	F. esculentum	PIN	177.395
open	F. esculentum	PIN	280.918
open	F. esculentum	PIN	479.566
open	F. esculentum	PIN	582.061
open	F. esculentum	PIN	240.64
open	F. esculentum	PIN	552.41
open	F. esculentum	PIN	488.479
open	F. esculentum	PIN	751.743
open	F. esculentum	PIN	492.592
open	F. esculentum	PIN	779.167
open	F. esculentum	PIN	656.104
open	F. esculentum	PIN	556.866
open	F. esculentum	PIN	335.594
open	F. esculentum	PIN	221.101
open	F. esculentum	PIN	181.166
closed	F. esculentum	PIN	130.775
closed	F. esculentum	PIN	325.138
closed	F. esculentum	PIN	705.124
closed	F. esculentum	PIN	360.789
closed	F. esculentum	PIN	718.664
closed	F. esculentum	PIN	255.552
closed	F. esculentum	PIN	134.032
closed	F. esculentum	PIN	465.683
closed	F. esculentum	PIN	939.936
closed	F. esculentum	PIN	1179.2
closed	F. esculentum	PIN	720.892
closed	F. esculentum	PIN	528.928
closed	F. esculentum	PIN	169.511
closed	F. esculentum	PIN	1061.97
closed	F. esculentum	PIN	441.859
closed	F. esculentum	PIN	673.587
closed	F. esculentum	PIN	753.286
closed	F. esculentum	PIN	161.627
closed	F. esculentum	PIN	660.218
closed	F. esculentum	PIN	291.545
closed	F. esculentum	PIN	436.032
closed	F. esculentum	PIN	303.714
closed	F. esculentum	PIN	596.63
closed	F. esculentum	PIN	337.136
closed	F. esculentum	PIN	237.041
closed	F. esculentum	PIN	468.94
closed	F. esculentum	PIN	778.481
closed	F. esculentum	PIN	550.867
closed	F. esculentum	PIN	684.385
closed	F. esculentum	PIN	482.823
closed	F. esculentum	PIN	1084.08
closed	F. esculentum	PIN	485.908
closed	F. esculentum	PIN	424.205
closed	F. esculentum	PIN	815.846
closed	F. esculentum	PIN	578.976
closed	F. esculentum	PIN	281.09
closed	F. esculentum	PIN	207.389
closed	F. esculentum	PIN	1642.15
closed	F. esculentum	PIN	521.73
closed	F. esculentum	PIN	672.216
closed	F. esculentum	PIN	331.137
closed	F. esculentum	PIN	601.086
closed	F. esculentum	PIN	2169.36
closed	F. esculentum	PIN	399.867
closed	F. esculentum	PIN	540.755
closed	F. esculentum	PIN	336.279
closed	F. esculentum	PIN	454.028
closed	F. esculentum	PIN	471.168
closed	F. esculentum	PIN	1155.04
closed	F. esculentum	PIN	628.167
closed	F. esculentum	PIN	310.57
closed	F. esculentum	PIN	293.602
closed	F. esculentum	PIN	903.086
closed	F. esculentum	PIN	655.076
closed	F. esculentum	PIN	234.127
closed	F. esculentum	PIN	245.611
closed	F. esculentum	PIN	775.053
closed	F. esculentum	PIN	1557.65
closed	F. esculentum	PIN	478.195
closed	F. esculentum	PIN	257.78
closed	F. esculentum	PIN	318.111
closed	F. esculentum	PIN	485.737
closed	F. esculentum	PIN	208.246
closed	F. esculentum	PIN	289.831
closed	F. esculentum	PIN	631.423
closed	F. esculentum	PIN	828.529
closed	F. esculentum	PIN	590.631
closed	F. esculentum	PIN	362.674
closed	F. esculentum	PIN	786.365
closed	F. esculentum	PIN	297.029
closed	F. esculentum	PIN	284.003
closed	F. esculentum	PIN	390.783
closed	F. esculentum	PIN	448.544
closed	F. esculentum	PIN	510.76
closed	F. esculentum	PIN	708.723
closed	F. esculentum	PIN	590.288
closed	F. esculentum	PIN	721.406
closed	F. esculentum	PIN	308.513
closed	F. esculentum	PIN	572.806
closed	F. esculentum	PIN	249.724
closed	F. esculentum	PIN	350.505
closed	F. esculentum	PIN	415.464
closed	F. esculentum	PIN	260.522
closed	F. esculentum	PIN	526.872
closed	F. esculentum	PIN	450.258
closed	F. esculentum	PIN	1561.93
closed	F. esculentum	PIN	776.596
closed	F. esculentum	PIN	303.028
closed	F. esculentum	PIN	190.25
closed	F. esculentum	PIN	850.81
closed	F. esculentum	PIN	471.339
closed	F. esculentum	PIN	352.39
closed	F. esculentum	PIN	321.539
closed	F. esculentum	PIN	526.015
closed	F. esculentum	PIN	383.242
closed	F. esculentum	PIN	163.683
closed	F. esculentum	PIN	292.745
closed	F. esculentum	PIN	244.068
closed	F. esculentum	PIN	365.245
closed	F. esculentum	PIN	206.532
closed	F. esculentum	PIN	514.703
closed	F. esculentum	PIN	508.361
closed	F. esculentum	PIN	193.506
closed	F. esculentum	PIN	309.713
closed	F. esculentum	PIN	269.435
closed	F. esculentum	PIN	309.37
closed	F. esculentum	PIN	808.818
closed	F. esculentum	PIN	411.694
closed	F. esculentum	PIN	243.04
closed	F. esculentum	PIN	125.291
closed	F. esculentum	PIN	444.944
closed	F. esculentum	PIN	352.39
closed	F. esculentum	PIN	1411.96
closed	F. esculentum	PIN	1592.78
closed	F. esculentum	PIN	1485.32
closed	F. esculentum	PIN	223.329
closed	F. esculentum	PIN	355.304
closed	F. esculentum	PIN	954.505
closed	F. esculentum	PIN	427.633
closed	F. esculentum	PIN	2026.42
closed	F. esculentum	PIN	570.921
closed	F. esculentum	PIN	660.732
closed	F. esculentum	PIN	383.756
closed	F. esculentum	PIN	660.732
closed	F. esculentum	PIN	467.397
closed	F. esculentum	PIN	463.112
closed	F. esculentum	PIN	555.323
closed	F. esculentum	PIN	261.208
closed	F. esculentum	PIN	509.218
closed	F. esculentum	PIN	155.628
closed	F. esculentum	PIN	411.865
closed	F. esculentum	PIN	126.319
closed	F. esculentum	PIN	388.726
closed	F. esculentum	PIN	158.884
closed	F. esculentum	PIN	536.641
closed	F. esculentum	PIN	221.787
closed	F. esculentum	PIN	274.405
closed	F. esculentum	PIN	143.973
closed	F. esculentum	PIN	857.152
closed	F. esculentum	PIN	176.538
closed	F. esculentum	PIN	214.931
closed	F. esculentum	PIN	418.207
closed	F. esculentum	PIN	691.926
closed	F. esculentum	PIN	623.196
closed	F. esculentum	PIN	210.817
closed	F. esculentum	PIN	1850.22
closed	F. esculentum	PIN	664.331
closed	F. esculentum	PIN	656.79
closed	F. esculentum	PIN	1216.4
closed	F. esculentum	PIN	1707.62
closed	F. esculentum	PIN	1259.25
closed	F. esculentum	PIN	1055.46
closed	F. esculentum	PIN	1349.57
closed	F. esculentum	PIN	771.454
closed	F. esculentum	PIN	837.613
closed	F. esculentum	PIN	1969.68
closed	F. esculentum	PIN	648.563
closed	F. esculentum	PIN	1081.68
closed	F. esculentum	PIN	406.552
closed	F. esculentum	PIN	820.13
closed	F. esculentum	PIN	637.936
closed	F. esculentum	PIN	2351.21
closed	F. esculentum	PIN	476.824
closed	F. esculentum	PIN	1110.65
closed	F. esculentum	PIN	2083.66
closed	F. esculentum	PIN	1567.25
closed	F. esculentum	PIN	4253.02
closed	F. esculentum	PIN	2389.09
closed	F. esculentum	PIN	810.875
closed	F. esculentum	PIN	740.945
closed	F. esculentum	PIN	872.921
closed	F. esculentum	PIN	804.876
closed	F. esculentum	PIN	1942.26
closed	F. esculentum	PIN	1769.49
closed	F. esculentum	PIN	1521.83
closed	F. esculentum	PIN	2488.16
closed	F. esculentum	PIN	599.029
closed	F. esculentum	PIN	3329.2
closed	F. esculentum	PIN	545.897
closed	F. esculentum	PIN	1678.14
closed	F. esculentum	PIN	1954.94
closed	F. esculentum	PIN	396.268
closed	F. esculentum	PIN	1621.75
closed	F. esculentum	PIN	1793.66
closed	F. esculentum	PIN	620.454
closed	F. esculentum	PIN	410.665
closed	F. esculentum	PIN	1938.32
closed	F. esculentum	PIN	1765.89
closed	F. esculentum	PIN	1123.84
closed	F. esculentum	PIN	1109.1
closed	F. esculentum	PIN	783.28
closed	F. esculentum	PIN	618.054
closed	F. esculentum	PIN	629.709
closed	F. esculentum	PIN	272.177
closed	F. esculentum	PIN	705.295
closed	F. esculentum	PIN	711.465
closed	F. esculentum	PIN	814.989
closed	F. esculentum	PIN	639.993
closed	F. esculentum	PIN	614.969
closed	F. esculentum	PIN	577.948
closed	F. esculentum	PIN	487.108
closed	F. esculentum	PIN	320.339
closed	F. esculentum	PIN	816.703
closed	F. esculentum	PIN	462.084
closed	F. esculentum	PIN	649.077
closed	F. esculentum	PIN	1427.9
closed	F. esculentum	PIN	384.27
closed	F. esculentum	PIN	553.61
closed	F. esculentum	PIN	710.78
closed	F. esculentum	PIN	2851.69
closed	F. esculentum	PIN	1083.74
closed	F. esculentum	PIN	689.012
closed	F. esculentum	PIN	384.442
closed	F. esculentum	PIN	481.109
closed	F. esculentum	PIN	438.774
closed	F. esculentum	PIN	612.056
closed	F. esculentum	PIN	828.015
closed	F. esculentum	PIN	1126.93
closed	F. esculentum	PIN	1324.38
closed	F. esculentum	PIN	289.831
closed	F. esculentum	PIN	727.234
closed	F. esculentum	PIN	431.918
closed	F. esculentum	PIN	1031.12
closed	F. esculentum	PIN	1311.69
closed	F. esculentum	PIN	726.891
closed	F. esculentum	PIN	927.939
closed	F. esculentum	PIN	687.813
closed	F. esculentum	PIN	309.713
closed	F. esculentum	PIN	735.289
closed	F. esculentum	PIN	532.871
closed	F. esculentum	PIN	641.022
closed	F. esculentum	PIN	1061.63
closed	F. esculentum	PIN	283.832
closed	F. esculentum	PIN	372.787
closed	F. esculentum	PIN	385.47
closed	F. esculentum	PIN	434.489
closed	F. esculentum	PIN	1099.16
closed	F. esculentum	PIN	178.938
closed	F. esculentum	PIN	241.326
closed	F. esculentum	PIN	701.867
closed	F. esculentum	PIN	366.445
closed	F. esculentum	PIN	947.306
closed	F. esculentum	PIN	518.302
closed	F. esculentum	PIN	3246.07
closed	F. esculentum	PIN	1092.65
closed	F. esculentum	PIN	2646.18
closed	F. esculentum	PIN	278.862
closed	F. esculentum	PIN	255.723
closed	F. esculentum	PIN	482.994
closed	F. esculentum	PIN	1042.43
closed	F. esculentum	PIN	379.3
closed	F. esculentum	PIN	573.149
closed	F. esculentum	PIN	788.079
closed	F. esculentum	PIN	790.822
closed	F. esculentum	PIN	1528.85
closed	F. esculentum	PIN	340.221
closed	F. esculentum	PIN	307.313
closed	F. esculentum	PIN	248.524
closed	F. esculentum	PIN	629.195
closed	F. esculentum	PIN	769.911
closed	F. esculentum	PIN	467.911
closed	F. esculentum	PIN	592.516
closed	F. esculentum	PIN	4160.13
closed	F. esculentum	PIN	240.812
closed	F. esculentum	PIN	240.983
closed	F. esculentum	PIN	599.372
closed	F. esculentum	PIN	910.97
closed	F. esculentum	PIN	1410.08
closed	F. esculentum	PIN	560.123
closed	F. esculentum	PIN	1095.91
closed	F. esculentum	PIN	570.235
closed	F. esculentum	PIN	551.381
closed	F. esculentum	PIN	304.571
closed	F. esculentum	PIN	1174.75
closed	F. esculentum	PIN	896.745
closed	F. esculentum	PIN	515.902
closed	F. esculentum	PIN	402.095
closed	F. esculentum	PIN	620.797
closed	F. esculentum	PIN	258.294
closed	F. esculentum	PIN	1321.64
closed	F. esculentum	PIN	266.007
closed	F. esculentum	PIN	3085.13
closed	F. esculentum	PIN	681.471
closed	F. esculentum	PIN	169.682
closed	F. esculentum	PIN	1682.94
closed	F. esculentum	PIN	1447.78
closed	F. esculentum	PIN	284.346
closed	F. esculentum	PIN	646.849
closed	F. esculentum	PIN	1151.1
closed	F. esculentum	PIN	444.259
closed	F. esculentum	PIN	615.484
closed	F. esculentum	PIN	418.378
closed	F. esculentum	PIN	4112.31
closed	F. esculentum	PIN	242.183
closed	F. esculentum	PIN	732.204
closed	F. esculentum	PIN	414.264
closed	F. esculentum	PIN	744.716
closed	F. esculentum	PIN	344.335
closed	F. esculentum	PIN	681.814
closed	F. esculentum	PIN	2066.7
closed	F. esculentum	PIN	2293.11
closed	F. esculentum	PIN	627.824
closed	F. esculentum	PIN	958.104
closed	F. esculentum	PIN	1394.65
closed	F. esculentum	PIN	256.409
closed	F. esculentum	PIN	734.432
closed	F. esculentum	PIN	906.857
closed	F. esculentum	PIN	490.022
closed	F. esculentum	PIN	375.872
closed	F. esculentum	PIN	1887.41
closed	F. esculentum	PIN	218.53
closed	F. esculentum	PIN	177.395
closed	F. esculentum	PIN	1204.91
closed	F. esculentum	PIN	176.367
closed	F. esculentum	PIN	609.313
closed	F. esculentum	PIN	378.785
closed	F. esculentum	PIN	342.107
closed	F. esculentum	PIN	1402.36
closed	F. esculentum	PIN	1791.95
closed	F. esculentum	PIN	1422.42
closed	F. esculentum	PIN	1024.61
closed	F. esculentum	PIN	999.239
closed	F. esculentum	PIN	523.272
closed	F. esculentum	PIN	1761.78
closed	F. esculentum	PIN	1533.31
closed	F. esculentum	PIN	590.631
closed	F. esculentum	PIN	2140.39
closed	F. esculentum	PIN	2177.24
closed	F. esculentum	PIN	2952.81
closed	F. esculentum	PIN	2096.86
closed	F. esculentum	PIN	1956.14
closed	F. esculentum	PIN	456.771
closed	F. esculentum	PIN	868.807
closed	F. esculentum	PIN	1899.41
closed	F. esculentum	PIN	3859.67
closed	F. esculentum	PIN	2269.8
closed	F. esculentum	PIN	1856.05
closed	F. esculentum	PIN	4000.56
closed	F. esculentum	PIN	1493.03
closed	F. esculentum	PIN	2631.62
closed	F. esculentum	PIN	5036.3
closed	F. esculentum	PIN	1456.87
closed	F. esculentum	PIN	784.651
closed	F. esculentum	PIN	4546.28
closed	F. esculentum	PIN	4239.83
closed	F. esculentum	PIN	1634.95
closed	F. esculentum	PIN	2458.34
closed	F. esculentum	PIN	522.073
closed	F. esculentum	PIN	1430.13
closed	F. esculentum	PIN	1629.98
closed	F. esculentum	PIN	1352.83
closed	F. esculentum	PIN	1626.38
closed	F. esculentum	PIN	4995.51
closed	F. esculentum	PIN	2441.54
closed	F. esculentum	PIN	3714.33
closed	F. esculentum	PIN	588.232
closed	F. esculentum	PIN	763.913
closed	F. esculentum	PIN	4589.99
closed	F. esculentum	PIN	1329.86
closed	F. esculentum	PIN	2495.53
closed	F. esculentum	PIN	938.222
closed	F. esculentum	PIN	740.774
closed	F. esculentum	PIN	2191.99
closed	F. esculentum	PIN	3798.14
closed	F. esculentum	PIN	1816.63
closed	F. esculentum	PIN	416.15
closed	F. esculentum	PIN	869.835
closed	F. esculentum	PIN	1881.07
closed	F. esculentum	PIN	1368.77
closed	F. esculentum	PIN	568.35
closed	F. esculentum	PIN	1526.11
closed	F. esculentum	PIN	1011.24
closed	F. esculentum	PIN	1847.82
closed	F. esculentum	PIN	3566.75
closed	F. esculentum	PIN	2818.44
closed	F. esculentum	PIN	2017.5
closed	F. esculentum	PIN	1435.1
closed	F. esculentum	PIN	1831.37
closed	F. esculentum	PIN	587.889
closed	F. esculentum	PIN	4400.94
closed	F. esculentum	PIN	1576.84
closed	F. esculentum	PIN	2656.47
closed	F. esculentum	PIN	1538.79
closed	F. esculentum	PIN	301.143
closed	F. esculentum	PIN	2304.42
closed	F. esculentum	PIN	2239.12
closed	F. esculentum	PIN	2851.35
closed	F. esculentum	PIN	1845.77
closed	F. esculentum	PIN	417.692
closed	F. esculentum	PIN	461.056
closed	F. esculentum	PIN	1139.1
closed	F. esculentum	PIN	1503.83
closed	F. esculentum	PIN	1062.31
closed	F. esculentum	PIN	2163.19
closed	F. esculentum	PIN	1041.06
closed	F. esculentum	PIN	1024.43
closed	F. esculentum	PIN	3169.29
closed	F. esculentum	PIN	643.935
closed	F. esculentum	PIN	1732.64
closed	F. esculentum	PIN	795.107
closed	F. esculentum	PIN	244.925
closed	F. esculentum	PIN	928.796
closed	F. esculentum	PIN	289.488
closed	F. esculentum	PIN	365.759
closed	F. esculentum	PIN	1354.2
closed	F. esculentum	PIN	175.167
closed	F. esculentum	PIN	404.495
closed	F. esculentum	PIN	177.052
closed	F. esculentum	PIN	1012.78
closed	F. esculentum	PIN	384.27
closed	F. esculentum	PIN	546.754
closed	F. esculentum	PIN	160.941
closed	F. esculentum	PIN	320.854
closed	F. esculentum	PIN	560.294
closed	F. esculentum	PIN	369.53
closed	F. esculentum	PIN	194.02
closed	F. esculentum	PIN	184.422
closed	F. esculentum	PIN	223.843
closed	F. esculentum	PIN	444.602
closed	F. esculentum	PIN	2481.64
closed	F. esculentum	PIN	647.535
closed	F. esculentum	PIN	2486.96
closed	F. esculentum	PIN	1717.73
closed	F. esculentum	PIN	1202
closed	F. esculentum	PIN	557.38
closed	F. esculentum	PIN	3702.84
closed	F. esculentum	PIN	261.722
closed	F. esculentum	PIN	1182.12
closed	F. esculentum	PIN	1050.49
closed	F. esculentum	PIN	1069.86
closed	F. esculentum	PIN	433.632
closed	F. esculentum	PIN	1524.05
closed	F. esculentum	PIN	666.902
closed	F. esculentum	PIN	923.997
closed	F. esculentum	PIN	1398.08
closed	F. esculentum	PIN	266.35
closed	F. esculentum	PIN	557.552
closed	F. esculentum	PIN	540.926
closed	F. esculentum	PIN	448.544
closed	F. esculentum	PIN	743.688
closed	F. esculentum	PIN	361.474
closed	F. esculentum	PIN	536.641
closed	F. esculentum	PIN	287.774
closed	F. esculentum	PIN	1830.68
closed	F. esculentum	PIN	162.484
closed	F. esculentum	PIN	471.168
closed	F. esculentum	PIN	998.382
closed	F. esculentum	PIN	281.261
closed	F. esculentum	PIN	234.47
closed	F. esculentum	PIN	259.494
closed	F. esculentum	PIN	1336.89
closed	F. esculentum	PIN	2969.61
closed	F. esculentum	PIN	319.997
closed	F. esculentum	PIN	826.301
closed	F. esculentum	PIN	219.216
closed	F. esculentum	PIN	782.766
closed	F. esculentum	PIN	213.388
closed	F. esculentum	PIN	1011.07
closed	F. esculentum	PIN	1030.95
closed	F. esculentum	PIN	696.725
closed	F. esculentum	PIN	651.305
closed	F. esculentum	PIN	218.701
closed	F. esculentum	PIN	1347.35
closed	F. esculentum	PIN	270.463
closed	F. esculentum	PIN	2439.14
closed	F. esculentum	PIN	948.506
closed	F. esculentum	PIN	732.376
closed	F. esculentum	PIN	391.297
closed	F. esculentum	PIN	1977.57
closed	F. esculentum	PIN	1731.44
closed	F. esculentum	PIN	2515.92
closed	F. esculentum	PIN	1030.43
closed	F. esculentum	PIN	1367.91
closed	F. esculentum	PIN	1662.03
closed	F. esculentum	PIN	2493.99
closed	F. esculentum	PIN	5287.91
closed	F. esculentum	PIN	905.657
closed	F. esculentum	PIN	696.211
closed	F. esculentum	PIN	526.872
closed	F. esculentum	PIN	646.506
closed	F. esculentum	PIN	796.821
closed	F. esculentum	PIN	4672.77
closed	F. esculentum	PIN	3155.23
closed	F. esculentum	PIN	2926.42
closed	F. esculentum	PIN	1795.03
closed	F. esculentum	PIN	3815.45
closed	F. esculentum	PIN	657.99
closed	F. esculentum	PIN	275.262
closed	F. esculentum	PIN	1250.68
closed	F. esculentum	PIN	1632.38
closed	F. esculentum	PIN	2581.74
closed	F. esculentum	PIN	1392.77
closed	F. esculentum	PIN	382.213
closed	F. esculentum	PIN	1923.58
closed	F. esculentum	PIN	1092.31
closed	F. esculentum	PIN	2315.39
closed	F. esculentum	PIN	503.39
closed	F. esculentum	PIN	2143.99
closed	F. esculentum	PIN	1284.1
open	F. esculentum	THRUM	874.12
[truncated: 999 more rows]

## Sheet: Ovule
openclosed	species	type	alexa
open	F. tataricum	Ftopen	2177.93
open	F. tataricum	Ftopen	2056.75
open	F. tataricum	Ftopen	945.935
open	F. tataricum	Ftopen	3097.81
open	F. tataricum	Ftopen	1704.71
open	F. tataricum	Ftopen	1208.51
open	F. tataricum	Ftopen	562.694
open	F. tataricum	Ftopen	1076.88
open	F. tataricum	Ftopen	973.187
open	F. tataricum	Ftopen	1516.68
open	F. tataricum	Ftopen	822.701
open	F. tataricum	Ftopen	5073.84
open	F. tataricum	Ftopen	735.289
open	F. tataricum	Ftopen	1072.6
open	F. tataricum	Ftopen	1056.14
open	F. tataricum	Ftopen	1762.64
open	F. tataricum	Ftopen	1831.88
open	F. tataricum	Ftopen	1729.9
open	F. tataricum	Ftopen	1063.34
open	F. tataricum	Ftopen	1213.31
open	F. tataricum	Ftopen	1115.79
open	F. tataricum	Ftopen	2019.39
open	F. tataricum	Ftopen	1983.4
open	F. tataricum	Ftopen	652.505
open	F. tataricum	Ftopen	1248.45
open	F. tataricum	Ftopen	1189.15
open	F. tataricum	Ftopen	2503.58
open	F. tataricum	Ftopen	754.657
open	F. tataricum	Ftopen	757.057
open	F. tataricum	Ftopen	793.735
open	F. tataricum	Ftopen	951.763
open	F. tataricum	Ftopen	2363.38
open	F. tataricum	Ftopen	417.521
open	F. tataricum	Ftopen	2038.07
open	F. tataricum	Ftopen	821.844
open	F. tataricum	Ftopen	1941.4
open	F. tataricum	Ftopen	999.582
open	F. tataricum	Ftopen	1637.52
open	F. tataricum	Ftopen	1046.03
open	F. tataricum	Ftopen	599.544
open	F. tataricum	Ftopen	2121.54
open	F. tataricum	Ftopen	1121.44
open	F. tataricum	Ftopen	3172.54
open	F. tataricum	Ftopen	579.148
open	F. tataricum	Ftopen	1113.39
open	F. tataricum	Ftopen	1186.23
open	F. tataricum	Ftopen	2377.09
open	F. tataricum	Ftopen	880.119
open	F. tataricum	Ftopen	2589.97
open	F. tataricum	Ftopen	985.014
open	F. tataricum	Ftopen	1047.74
open	F. tataricum	Ftopen	1390.02
open	F. tataricum	Ftopen	2034.64
open	F. tataricum	Ftopen	1458.75
open	F. tataricum	Ftopen	603.143
open	F. tataricum	Ftopen	633.994
open	F. tataricum	Ftopen	1239.37
open	F. tataricum	Ftopen	695.526
open	F. tataricum	Ftopen	1306.72
open	F. tataricum	Ftopen	1433.39
open	F. tataricum	Ftopen	954.334
open	F. tataricum	Ftopen	581.718
open	F. tataricum	Ftopen	767.855
open	F. tataricum	Ftopen	998.897
open	F. tataricum	Ftopen	841.555
open	F. tataricum	Ftopen	840.869
open	F. tataricum	Ftopen	688.155
open	F. tataricum	Ftopen	1337.58
open	F. tataricum	Ftopen	1395.16
open	F. tataricum	Ftopen	818.759
open	F. tataricum	Ftopen	1958.37
open	F. tataricum	Ftopen	2232.78
open	F. tataricum	Ftopen	1792.8
open	F. tataricum	Ftopen	1017.75
open	F. tataricum	Ftopen	1661
open	F. tataricum	Ftopen	1034.72
open	F. tataricum	Ftopen	615.141
open	F. tataricum	Ftopen	2247.86
open	F. tataricum	Ftopen	948.506
open	F. tataricum	Ftopen	981.928
open	F. tataricum	Ftopen	908.914
open	F. tataricum	Ftopen	690.555
open	F. tataricum	Ftopen	604
open	F. tataricum	Ftopen	872.406
open	F. tataricum	Ftopen	1833.94
open	F. tataricum	Ftopen	1019.81
open	F. tataricum	Ftopen	1199.6
open	F. tataricum	Ftopen	1562.45
open	F. tataricum	Ftopen	585.318
open	F. tataricum	Ftopen	986.728
open	F. tataricum	Ftopen	823.387
open	F. tataricum	Ftopen	730.833
open	F. tataricum	Ftopen	657.818
open	F. tataricum	Ftopen	1223.08
open	F. tataricum	Ftopen	2914.08
open	F. tataricum	Ftopen	911.656
open	F. tataricum	Ftopen	491.05
open	F. tataricum	Ftopen	1039.17
open	F. tataricum	Ftopen	762.541
open	F. tataricum	Ftopen	1707.96
open	F. tataricum	Ftopen	650.791
open	F. tataricum	Ftopen	791.336
open	F. tataricum	Ftopen	969.759
open	F. tataricum	Ftopen	2277.51
open	F. tataricum	Ftopen	2514.21
open	F. tataricum	Ftopen	849.439
open	F. tataricum	Ftopen	1198.4
open	F. tataricum	Ftopen	675.815
open	F. tataricum	Ftopen	664.503
open	F. tataricum	Ftopen	1162.75
open	F. tataricum	Ftopen	843.098
open	F. tataricum	Ftopen	1054.09
open	F. tataricum	Ftopen	1525.94
open	F. tataricum	Ftopen	1507.6
open	F. tataricum	Ftopen	714.036
open	F. tataricum	Ftopen	1940.89
open	F. tataricum	Ftopen	847.554
open	F. tataricum	Ftopen	1676.25
open	F. tataricum	Ftopen	934.795
open	F. tataricum	Ftopen	638.622
open	F. tataricum	Ftopen	1443.5
open	F. tataricum	Ftopen	1014.49
open	F. tataricum	Ftopen	2169.36
open	F. tataricum	Ftopen	661.589
open	F. tataricum	Ftopen	1966.09
open	F. tataricum	Ftopen	1871.47
open	F. tataricum	Ftopen	2430.23
open	F. tataricum	Ftopen	1206.97
open	F. tataricum	Ftopen	998.554
open	F. tataricum	Ftopen	1105.68
open	F. tataricum	Ftopen	2115.37
open	F. tataricum	Ftopen	2000.54
open	F. tataricum	Ftopen	1217.6
open	F. tataricum	Ftopen	1000.27
open	F. tataricum	Ftopen	1251.19
open	F. tataricum	Ftopen	2158.05
open	F. tataricum	Ftopen	1520.45
open	F. tataricum	Ftopen	1827.6
open	F. tataricum	Ftopen	2417.37
open	F. tataricum	Ftopen	1452.24
open	F. tataricum	Ftopen	2868.66
open	F. tataricum	Ftopen	1075.17
open	F. tataricum	Ftopen	980.729
open	F. tataricum	Ftopen	1274.67
open	F. tataricum	Ftopen	1756.12
open	F. tataricum	Ftopen	652.676
open	F. tataricum	Ftopen	2263.8
open	F. tataricum	Ftopen	1240.05
open	F. tataricum	Ftopen	2070.47
open	F. tataricum	Ftopen	412.036
open	F. tataricum	Ftopen	602.8
open	F. tataricum	Ftopen	1006.61
open	F. tataricum	Ftopen	1695.96
open	F. tataricum	Ftopen	1425.5
open	F. tataricum	Ftopen	1094.88
open	F. tataricum	Ftopen	1642.49
open	F. tataricum	Ftopen	1306.38
open	F. tataricum	Ftopen	2184.96
open	F. tataricum	Ftopen	2415.31
open	F. tataricum	Ftopen	843.269
open	F. tataricum	Ftopen	1667.51
open	F. tataricum	Ftopen	1230.45
open	F. tataricum	Ftopen	480.252
open	F. tataricum	Ftopen	1505.2
open	F. tataricum	Ftopen	1083.22
open	F. tataricum	Ftopen	1690.65
open	F. tataricum	Ftopen	904.8
open	F. tataricum	Ftopen	1265.59
open	F. tataricum	Ftopen	356.675
open	F. tataricum	Ftopen	966.503
open	F. tataricum	Ftopen	897.944
open	F. tataricum	Ftopen	1660.83
open	F. tataricum	Ftopen	986.899
open	F. tataricum	Ftopen	1627.41
open	F. tataricum	Ftopen	2518.32
open	F. tataricum	Ftopen	1090.94
open	F. tataricum	Ftopen	2095.83
open	F. tataricum	Ftopen	801.963
open	F. tataricum	Ftopen	1796.4
open	F. tataricum	Ftopen	1552.34
open	F. tataricum	Ftopen	1124.53
open	F. tataricum	Ftopen	1802.23
open	F. tataricum	Ftopen	826.472
open	F. tataricum	Ftopen	1272.44
open	F. tataricum	Ftopen	774.882
open	F. tataricum	Ftopen	1959.23
open	F. tataricum	Ftopen	2177.07
open	F. tataricum	Ftopen	953.819
open	F. tataricum	Ftopen	2349.84
open	F. tataricum	Ftopen	726.205
open	F. tataricum	Ftopen	776.939
open	F. tataricum	Ftopen	650.791
open	F. tataricum	Ftopen	1200.46
open	F. tataricum	Ftopen	1034.72
open	F. tataricum	Ftopen	1902.5
open	F. tataricum	Ftopen	751.915
open	F. tataricum	Ftopen	1440.93
open	F. tataricum	Ftopen	1061.8
open	F. tataricum	Ftopen	677.358
open	F. tataricum	Ftopen	1594.33
open	F. tataricum	Ftopen	1384.71
open	F. tataricum	Ftopen	1391.74
open	F. tataricum	Ftopen	2728.97
open	F. tataricum	Ftopen	846.354
open	F. tataricum	Ftopen	1327.29
open	F. tataricum	Ftopen	1957.34
open	F. tataricum	Ftopen	1525.77
open	F. tataricum	Ftopen	1460.81
open	F. tataricum	Ftopen	1171.49
open	F. tataricum	Ftopen	1538.97
open	F. tataricum	Ftopen	2114.68
open	F. tataricum	Ftopen	700.325
open	F. tataricum	Ftopen	1100.02
open	F. tataricum	Ftopen	1524.57
open	F. tataricum	Ftopen	376.386
open	F. tataricum	Ftopen	1214.34
open	F. tataricum	Ftopen	575.548
open	F. tataricum	Ftopen	883.547
open	F. tataricum	Ftopen	2180.33
open	F. tataricum	Ftopen	711.465
open	F. tataricum	Ftopen	1685.85
open	F. tataricum	Ftopen	1935.75
open	F. tataricum	Ftopen	941.822
open	F. tataricum	Ftopen	737.518
open	F. tataricum	Ftopen	1559.19
open	F. tataricum	Ftopen	342.792
open	F. tataricum	Ftopen	1404.08
open	F. tataricum	Ftopen	600.058
open	F. tataricum	Ftopen	1284.44
open	F. tataricum	Ftopen	870.35
open	F. tataricum	Ftopen	1155.38
open	F. tataricum	Ftopen	1127.96
open	F. tataricum	Ftopen	1613.18
open	F. tataricum	Ftopen	1675.23
open	F. tataricum	Ftopen	875.491
open	F. tataricum	Ftopen	1689.11
open	F. tataricum	Ftopen	606.4
open	F. tataricum	Ftopen	806.419
open	F. tataricum	Ftopen	671.701
open	F. tataricum	Ftopen	1198.92
open	F. tataricum	Ftopen	1107.73
open	F. tataricum	Ftopen	3082.73
open	F. tataricum	Ftopen	1249.13
open	F. tataricum	Ftopen	724.149
open	F. tataricum	Ftopen	696.897
open	F. tataricum	Ftopen	815.674
open	F. tataricum	Ftopen	342.792
open	F. tataricum	Ftopen	915.255
open	F. tataricum	Ftopen	1475.55
open	F. tataricum	Ftopen	1167.38
open	F. tataricum	Ftopen	1382.48
open	F. tataricum	Ftopen	522.244
open	F. tataricum	Ftopen	1048.43
open	F. tataricum	Ftopen	802.991
open	F. tataricum	Ftopen	1814.23
open	F. tataricum	Ftopen	1531.94
open	F. tataricum	Ftopen	1286.16
open	F. tataricum	Ftopen	1114.42
open	F. tataricum	Ftopen	1055.12
open	F. tataricum	Ftopen	1769.66
open	F. tataricum	Ftopen	1632.38
open	F. tataricum	Ftopen	1425.84
open	F. tataricum	Ftopen	965.303
open	F. tataricum	Ftopen	2297.05
open	F. tataricum	Ftopen	447.858
open	F. tataricum	Ftopen	1448.47
open	F. tataricum	Ftopen	692.44
open	F. tataricum	Ftopen	1071.57
open	F. tataricum	Ftopen	1713.1
open	F. tataricum	Ftopen	381.699
open	F. tataricum	Ftopen	496.363
open	F. tataricum	Ftopen	760.656
open	F. tataricum	Ftopen	689.012
open	F. tataricum	Ftopen	1188.29
open	F. tataricum	Ftopen	764.77
open	F. tataricum	Ftopen	368.159
open	F. tataricum	Ftopen	1631.35
open	F. tataricum	Ftopen	1418.47
open	F. tataricum	Ftopen	395.239
open	F. tataricum	Ftopen	381.871
open	F. tataricum	Ftopen	982.443
open	F. tataricum	Ftopen	766.998
open	F. tataricum	Ftopen	1084.6
open	F. tataricum	Ftopen	632.966
open	F. tataricum	Ftopen	588.06
open	F. tataricum	Ftopen	721.064
open	F. tataricum	Ftopen	1031.29
open	F. tataricum	Ftopen	1071.91
open	F. tataricum	Ftopen	1160.69
open	F. tataricum	Ftopen	1486.52
open	F. tataricum	Ftopen	1591.76
open	F. tataricum	Ftopen	1104.65
open	F. tataricum	Ftopen	963.418
open	F. tataricum	Ftopen	1534.34
open	F. tataricum	Ftopen	536.641
open	F. tataricum	Ftopen	432.604
open	F. tataricum	Ftopen	1682.94
open	F. tataricum	Ftopen	800.077
open	F. tataricum	Ftopen	825.787
open	F. tataricum	Ftopen	430.033
open	F. tataricum	Ftopen	404.323
open	F. tataricum	Ftopen	1209.54
open	F. tataricum	Ftopen	1318.38
open	F. tataricum	Ftopen	993.926
open	F. tataricum	Ftopen	798.706
open	F. tataricum	Ftopen	1031.98
open	F. tataricum	Ftopen	461.913
open	F. tataricum	Ftopen	823.216
open	F. tataricum	Ftopen	921.94
open	F. tataricum	Ftopen	1101.91
open	F. tataricum	Ftopen	736.661
open	F. tataricum	Ftopen	1876.27
open	F. tataricum	Ftopen	1816.29
open	F. tataricum	Ftopen	540.926
open	F. tataricum	Ftopen	584.975
open	F. tataricum	Ftopen	1054.26
open	F. tataricum	Ftopen	646.678
open	F. tataricum	Ftopen	1150.58
open	F. tataricum	Ftopen	428.148
open	F. tataricum	Ftopen	576.234
open	F. tataricum	Ftopen	1253.59
open	F. tataricum	Ftopen	1514.63
open	F. tataricum	Ftopen	726.548
open	F. tataricum	Ftopen	1129.84
open	F. tataricum	Ftopen	1858.45
open	F. tataricum	Ftopen	529.1
open	F. tataricum	Ftopen	789.108
open	F. tataricum	Ftopen	756.714
open	F. tataricum	Ftopen	1328.83
open	F. tataricum	Ftopen	2263.8
open	F. tataricum	Ftopen	499.106
open	F. tataricum	Ftopen	652.676
open	F. tataricum	Ftopen	1354.54
open	F. tataricum	Ftopen	2202.1
open	F. tataricum	Ftopen	226.757
open	F. tataricum	Ftopen	2648.58
open	F. tataricum	Ftopen	2056.41
open	F. tataricum	Ftopen	2575.23
open	F. tataricum	Ftopen	772.14
open	F. tataricum	Ftopen	971.13
open	F. tataricum	Ftopen	2221.12
open	F. tataricum	Ftopen	1314.27
open	F. tataricum	Ftopen	547.096
open	F. tataricum	Ftopen	592.174
open	F. tataricum	Ftopen	760.142
open	F. tataricum	Ftopen	333.708
open	F. tataricum	Ftopen	1369.97
open	F. tataricum	Ftopen	1222.4
open	F. tataricum	Ftopen	699.296
open	F. tataricum	Ftopen	831.271
open	F. tataricum	Ftopen	652.334
open	F. tataricum	Ftopen	427.805
open	F. tataricum	Ftopen	653.533
open	F. tataricum	Ftopen	1086.65
open	F. tataricum	Ftopen	1950.14
open	F. tataricum	Ftopen	310.056
open	F. tataricum	Ftopen	652.334
open	F. tataricum	Ftopen	346.906
open	F. tataricum	Ftopen	903.943
open	F. tataricum	Ftopen	349.305
open	F. tataricum	Ftopen	631.081
open	F. tataricum	Ftopen	1127.44
open	F. tataricum	Ftopen	826.815
open	F. tataricum	Ftopen	948.849
open	F. tataricum	Ftopen	455.057
open	F. tataricum	Ftopen	474.596
open	F. tataricum	Ftopen	1508.63
open	F. tataricum	Ftopen	1952.89
open	F. tataricum	Ftopen	343.306
open	F. tataricum	Ftopen	213.731
open	F. tataricum	Ftopen	1929.75
open	F. tataricum	Ftopen	356.161
open	F. tataricum	Ftopen	1282.39
open	F. tataricum	Ftopen	388.555
open	F. tataricum	Ftopen	681.128
open	F. tataricum	Ftopen	1079.11
open	F. tataricum	Ftopen	1056.83
open	F. tataricum	Ftopen	715.236
open	F. tataricum	Ftopen	722.777
open	F. tataricum	Ftopen	588.403
open	F. tataricum	Ftopen	857.666
open	F. tataricum	Ftopen	1557.65
open	F. tataricum	Ftopen	1175.26
open	F. tataricum	Ftopen	538.184
open	F. tataricum	Ftopen	779.681
open	F. tataricum	Ftopen	775.739
open	F. tataricum	Ftopen	715.922
open	F. tataricum	Ftopen	1222.74
open	F. tataricum	Ftopen	289.488
open	F. tataricum	Ftopen	976.615
open	F. tataricum	Ftopen	1067.8
open	F. tataricum	Ftopen	1182.12
open	F. tataricum	Ftopen	609.142
open	F. tataricum	Ftopen	379.985
open	F. tataricum	Ftopen	2227.64
open	F. tataricum	Ftopen	1572.9
open	F. tataricum	Ftopen	1811.66
open	F. tataricum	Ftopen	1972.08
open	F. tataricum	Ftopen	847.04
open	F. tataricum	Ftopen	1323.52
open	F. tataricum	Ftopen	1598.78
open	F. tataricum	Ftopen	1397.39
open	F. tataricum	Ftopen	1228.05
open	F. tataricum	Ftopen	1316.84
open	F. tataricum	Ftopen	1949.46
open	F. tataricum	Ftopen	499.106
open	F. tataricum	Ftopen	1126.24
open	F. tataricum	Ftopen	1205.77
open	F. tataricum	Ftopen	2258.14
open	F. tataricum	Ftopen	1432.87
open	F. tataricum	Ftopen	1865.13
open	F. tataricum	Ftopen	1751.84
open	F. tataricum	Ftopen	1201.66
open	F. tataricum	Ftopen	2049.04
open	F. tataricum	Ftopen	1082.71
open	F. tataricum	Ftopen	2344.53
open	F. tataricum	Ftopen	1040.03
open	F. tataricum	Ftopen	739.232
open	F. tataricum	Ftopen	2361.15
open	F. tataricum	Ftopen	865.036
open	F. tataricum	Ftopen	1138.41
open	F. tataricum	Ftopen	1168.58
open	F. tataricum	Ftopen	590.974
open	F. tataricum	Ftopen	1247.08
open	F. tataricum	Ftopen	2036.19
open	F. tataricum	Ftopen	2923.68
open	F. tataricum	Ftopen	1530.05
open	F. tataricum	Ftopen	1455.33
open	F. tataricum	Ftopen	1657.57
open	F. tataricum	Ftopen	491.907
open	F. tataricum	Ftopen	713.351
open	F. tataricum	Ftopen	1611.64
open	F. tataricum	Ftopen	835.042
open	F. tataricum	Ftopen	1128.47
open	F. tataricum	Ftopen	819.788
open	F. tataricum	Ftopen	1433.21
open	F. tataricum	Ftopen	651.991
open	F. tataricum	Ftopen	804.876
open	F. tataricum	Ftopen	803.505
open	F. tataricum	Ftopen	1937.63
open	F. tataricum	Ftopen	924.339
open	F. tataricum	Ftopen	1535.71
open	F. tataricum	Ftopen	431.404
open	F. tataricum	Ftopen	2100.46
open	F. tataricum	Ftopen	1242.11
open	F. tataricum	Ftopen	1807.03
open	F. tataricum	Ftopen	2436.91
open	F. tataricum	Ftopen	815.846
open	F. tataricum	Ftopen	946.964
open	F. tataricum	Ftopen	842.583
open	F. tataricum	Ftopen	876.691
open	F. tataricum	Ftopen	2374.86
open	F. tataricum	Ftopen	1462.87
open	F. tataricum	Ftopen	1041.23
open	F. tataricum	Ftopen	1493.72
open	F. tataricum	Ftopen	1258.39
open	F. tataricum	Ftopen	3006.12
open	F. tataricum	Ftopen	1336.89
open	F. tataricum	Ftopen	1807.2
open	F. tataricum	Ftopen	2533.58
open	F. tataricum	Ftopen	408.608
open	F. tataricum	Ftopen	725.177
open	F. tataricum	Ftopen	1317.18
open	F. tataricum	Ftopen	495.506
open	F. tataricum	Ftopen	728.434
open	F. tataricum	Ftopen	911.827
open	F. tataricum	Ftopen	2755.88
open	F. tataricum	Ftopen	1509.66
open	F. tataricum	Ftopen	2016.13
open	F. tataricum	Ftopen	437.403
open	F. tataricum	Ftopen	1070.03
open	F. tataricum	Ftopen	433.632
open	F. tataricum	Ftopen	884.575
open	F. tataricum	Ftopen	1109.1
open	F. tataricum	Ftopen	1486.69
open	F. tataricum	Ftopen	1958.37
open	F. tataricum	Ftopen	2713.89
open	F. tataricum	Ftopen	489.85
open	F. tataricum	Ftopen	998.554
open	F. tataricum	Ftopen	1171.66
open	F. tataricum	Ftopen	1774.12
open	F. tataricum	Ftopen	741.288
open	F. tataricum	Ftopen	853.21
open	F. tataricum	Ftopen	848.411
open	F. tataricum	Ftopen	666.045
open	F. tataricum	Ftopen	1079.97
open	F. tataricum	Ftopen	1041.57
open	F. tataricum	Ftopen	677.015
open	F. tataricum	Ftopen	2355.15
open	F. tataricum	Ftopen	1666.31
open	F. tataricum	Ftopen	1210.91
open	F. tataricum	Ftopen	1144.93
open	F. tataricum	Ftopen	1082.71
open	F. tataricum	Ftopen	1978.6
open	F. tataricum	Ftopen	1748.41
open	F. tataricum	Ftopen	960.504
open	F. tataricum	Ftopen	1639.75
open	F. tataricum	Ftopen	1306.38
open	F. tataricum	Ftopen	797.849
open	F. tataricum	Ftopen	1597.93
open	F. tataricum	Ftopen	2074.58
open	F. tataricum	Ftopen	2343.33
open	F. tataricum	Ftopen	1400.31
open	F. tataricum	Ftopen	1027.52
open	F. tataricum	Ftopen	1291.3
open	F. tataricum	Ftopen	1547.02
open	F. tataricum	Ftopen	2214.09
open	F. tataricum	Ftopen	1703.34
open	F. tataricum	Ftopen	694.669
open	F. tataricum	Ftopen	959.647
open	F. tataricum	Ftopen	1603.41
open	F. tataricum	Ftopen	3139.81
open	F. tataricum	Ftopen	2791.7
open	F. tataricum	Ftopen	552.581
open	F. tataricum	Ftopen	900.515
open	F. tataricum	Ftopen	940.965
open	F. tataricum	Ftopen	2244.6
open	F. tataricum	Ftopen	1006.95
open	F. tataricum	Ftopen	2234.49
open	F. tataricum	Ftopen	630.224
open	F. tataricum	Ftopen	1515.83
open	F. tataricum	Ftopen	957.419
open	F. tataricum	Ftopen	2521.92
open	F. tataricum	Ftopen	1776.35
open	F. tataricum	Ftopen	1990.94
open	F. tataricum	Ftopen	1188.63
open	F. tataricum	Ftopen	737.346
open	F. tataricum	Ftopen	1602.72
open	F. tataricum	Ftopen	1399.79
open	F. tataricum	Ftopen	2320.88
open	F. tataricum	Ftopen	2632.82
open	F. tataricum	Ftopen	933.938
open	F. tataricum	Ftopen	1509.49
open	F. tataricum	Ftopen	1006.78
open	F. tataricum	Ftopen	1934.89
open	F. tataricum	Ftopen	1163.44
open	F. tataricum	Ftopen	2285.91
open	F. tataricum	Ftopen	776.767
open	F. tataricum	Ftopen	1162.24
open	F. tataricum	Ftopen	1356.43
open	F. tataricum	Ftopen	1152.47
open	F. tataricum	Ftopen	2142.62
open	F. tataricum	Ftopen	854.238
open	F. tataricum	Ftopen	901.372
open	F. tataricum	Ftopen	1106.36
open	F. tataricum	Ftopen	864.522
open	F. tataricum	Ftopen	2018.53
open	F. tataricum	Ftopen	758.085
open	F. tataricum	Ftopen	727.405
open	F. tataricum	Ftopen	756.2
open	F. tataricum	Ftopen	2093.09
open	F. tataricum	Ftopen	1176.46
open	F. tataricum	Ftopen	991.527
open	F. tataricum	Ftopen	1246.73
open	F. tataricum	Ftopen	610.684
open	F. tataricum	Ftopen	1225.48
open	F. tataricum	Ftopen	516.074
open	F. tataricum	Ftopen	1006.44
open	F. tataricum	Ftopen	1527.14
open	F. tataricum	Ftopen	1490.46
open	F. tataricum	Ftopen	651.134
open	F. tataricum	Ftopen	1745.33
open	F. tataricum	Ftopen	1632.55
open	F. tataricum	Ftopen	1587.98
open	F. tataricum	Ftopen	442.202
open	F. tataricum	Ftopen	652.162
open	F. tataricum	Ftopen	1092.82
open	F. tataricum	Ftopen	621.654
open	F. tataricum	Ftopen	756.714
open	F. tataricum	Ftopen	1031.46
open	F. tataricum	Ftopen	859.209
open	F. tataricum	Ftopen	1323.86
open	F. tataricum	Ftopen	817.388
open	F. tataricum	Ftopen	970.788
open	F. tataricum	Ftopen	685.242
open	F. tataricum	Ftopen	901.029
open	F. tataricum	Ftopen	737.86
open	F. tataricum	Ftopen	1391.39
open	F. tataricum	Ftopen	1404.76
open	F. tataricum	Ftopen	1572.9
open	F. tataricum	Ftopen	2181.53
open	F. tataricum	Ftopen	1348.89
open	F. tataricum	Ftopen	1490.12
open	F. tataricum	Ftopen	518.302
open	F. tataricum	Ftopen	1668.54
open	F. tataricum	Ftopen	2244.43
open	F. tataricum	Ftopen	1021.69
open	F. tataricum	Ftopen	605.543
open	F. tataricum	Ftopen	622.168
open	F. tataricum	Ftopen	1152.98
open	F. tataricum	Ftopen	1627.06
open	F. tataricum	Ftopen	1225.65
open	F. tataricum	Ftopen	1212.63
open	F. tataricum	Ftopen	337.65
open	F. tataricum	Ftopen	450.772
open	F. tataricum	Ftopen	334.051
open	F. tataricum	Ftopen	896.916
open	F. tataricum	Ftopen	716.264
open	F. tataricum	Ftopen	1079.8
open	F. tataricum	Ftopen	420.778
open	F. tataricum	Ftopen	630.566
open	F. tataricum	Ftopen	742.145
open	F. tataricum	Ftopen	786.194
open	F. tataricum	Ftopen	1650.2
open	F. tataricum	Ftopen	646.678
open	F. tataricum	Ftopen	593.202
open	F. tataricum	Ftopen	735.632
open	F. tataricum	Ftopen	690.555
open	F. tataricum	Ftopen	569.035
open	F. tataricum	Ftopen	1057
open	F. tataricum	Ftopen	480.423
open	F. tataricum	Ftopen	729.462
open	F. tataricum	Ftopen	1033.35
open	F. tataricum	Ftopen	384.613
open	F. tataricum	Ftopen	588.403
open	F. tataricum	Ftopen	1059.06
open	F. tataricum	Ftopen	525.672
open	F. tataricum	Ftopen	1668.54
open	F. tataricum	Ftopen	534.756
open	F. tataricum	Ftopen	586.346
open	F. tataricum	Ftopen	455.571
open	F. tataricum	Ftopen	718.835
open	F. tataricum	Ftopen	910.628
open	F. tataricum	Ftopen	330.109
open	F. tataricum	Ftopen	244.582
open	F. tataricum	Ftopen	281.604
open	F. tataricum	Ftopen	311.255
open	F. tataricum	Ftopen	692.955
open	F. tataricum	Ftopen	796.649
open	F. tataricum	Ftopen	507.675
open	F. tataricum	Ftopen	714.036
open	F. tataricum	Ftopen	464.312
open	F. tataricum	Ftopen	1463.89
open	F. tataricum	Ftopen	870.692
open	F. tataricum	Ftopen	563.036
open	F. tataricum	Ftopen	476.138
open	F. tataricum	Ftopen	885.947
open	F. tataricum	Ftopen	319.311
open	F. tataricum	Ftopen	982.271
open	F. tataricum	Ftopen	600.915
open	F. tataricum	Ftopen	1243.65
open	F. tataricum	Ftopen	910.113
open	F. tataricum	Ftopen	2517.98
open	F. tataricum	Ftopen	652.162
open	F. tataricum	Ftopen	1599.3
open	F. tataricum	Ftopen	843.269
open	F. tataricum	Ftopen	946.792
open	F. tataricum	Ftopen	1002.15
open	F. tataricum	Ftopen	523.958
open	F. tataricum	Ftopen	815.503
open	F. tataricum	Ftopen	2999.95
open	F. tataricum	Ftopen	426.605
open	F. tataricum	Ftopen	315.369
open	F. tataricum	Ftopen	1655
open	F. tataricum	Ftopen	1088.19
open	F. tataricum	Ftopen	238.069
open	F. tataricum	Ftopen	1336.55
open	F. tataricum	Ftopen	1076.2
open	F. tataricum	Ftopen	2049.55
open	F. tataricum	Ftopen	659.875
open	F. tataricum	Ftopen	633.823
open	F. tataricum	Ftopen	1264.56
open	F. tataricum	Ftopen	731.005
open	F. tataricum	Ftopen	1480.86
open	F. tataricum	Ftopen	511.103
open	F. tataricum	Ftopen	557.552
open	F. tataricum	Ftopen	1386.42
open	F. tataricum	Ftopen	615.826
open	F. tataricum	Ftopen	557.894
open	F. tataricum	Ftopen	303.2
open	F. tataricum	Ftopen	617.369
open	F. tataricum	Ftopen	1034.2
open	F. tataricum	Ftopen	564.75
open	F. tataricum	Ftopen	672.387
open	F. tataricum	Ftopen	997.868
open	F. tataricum	Ftopen	547.268
open	F. tataricum	Ftopen	1475.38
open	F. tataricum	Ftopen	1415.9
open	F. tataricum	Ftopen	692.269
open	F. tataricum	Ftopen	1143.21
open	F. tataricum	Ftopen	1289.07
open	F. tataricum	Ftopen	532.699
open	F. tataricum	Ftopen	1532.28
open	F. tataricum	Ftopen	576.919
open	F. tataricum	Ftopen	1121.62
open	F. tataricum	Ftopen	508.19
open	F. tataricum	Ftopen	710.608
open	F. tataricum	Ftopen	515.045
open	F. tataricum	Ftopen	340.221
open	F. tataricum	Ftopen	661.589
open	F. tataricum	Ftopen	674.101
open	F. tataricum	Ftopen	259.151
open	F. tataricum	Ftopen	780.367
open	F. tataricum	Ftopen	473.91
open	F. tataricum	Ftopen	483.166
open	F. tataricum	Ftopen	548.296
open	F. tataricum	Ftopen	501.848
open	F. tataricum	Ftopen	588.917
open	F. tataricum	Ftopen	256.066
open	F. tataricum	Ftopen	206.018
open	F. tataricum	Ftopen	836.756
open	F. tataricum	Ftopen	302.857
open	F. tataricum	Ftopen	441.688
open	F. tataricum	Ftopen	2185.99
open	F. tataricum	Ftopen	788.422
open	F. tataricum	Ftopen	772.825
open	F. tataricum	Ftopen	983.642
open	F. tataricum	Ftopen	1671.97
open	F. tataricum	Ftopen	1766.07
open	F. tataricum	Ftopen	1501.09
open	F. tataricum	Ftopen	1469.89
open	F. tataricum	Ftopen	1336.55
open	F. tataricum	Ftopen	955.191
open	F. tataricum	Ftopen	1661.34
open	F. tataricum	Ftopen	1771.38
open	F. tataricum	Ftopen	1236.62
open	F. tataricum	Ftopen	1708.82
open	F. tataricum	Ftopen	982.614
open	F. tataricum	Ftopen	1064.2
open	F. tataricum	Ftopen	2914.59
open	F. tataricum	Ftopen	1769.32
open	F. tataricum	Ftopen	649.249
open	F. tataricum	Ftopen	895.031
open	F. tataricum	Ftopen	1478.12
open	F. tataricum	Ftopen	2103.72
open	F. tataricum	Ftopen	697.411
open	F. tataricum	Ftopen	2522.09
open	F. tataricum	Ftopen	1204.23
open	F. tataricum	Ftopen	2199.87
open	F. tataricum	Ftopen	447.173
open	F. tataricum	Ftopen	1870.1
open	F. tataricum	Ftopen	2515.92
open	F. tataricum	Ftopen	899.83
open	F. tataricum	Ftopen	1936.95
open	F. tataricum	Ftopen	578.462
open	F. tataricum	Ftopen	2594.77
open	F. tataricum	Ftopen	1974.48
open	F. tataricum	Ftopen	1556.28
open	F. tataricum	Ftopen	1056.66
open	F. tataricum	Ftopen	824.587
open	F. tataricum	Ftopen	2344.53
open	F. tataricum	Ftopen	3034.57
open	F. tataricum	Ftopen	3656.74
open	F. tataricum	Ftopen	2082.46
open	F. tataricum	Ftopen	1290.27
open	F. tataricum	Ftopen	2312.3
open	F. tataricum	Ftopen	1068.31
open	F. tataricum	Ftopen	2275.28
open	F. tataricum	Ftopen	961.532
open	F. tataricum	Ftopen	945.935
open	F. tataricum	Ftopen	2131.65
open	F. tataricum	Ftopen	1008.15
open	F. tataricum	Ftopen	1532.8
open	F. tataricum	Ftopen	1380.25
open	F. tataricum	Ftopen	2067.21
open	F. tataricum	Ftopen	1586.61
open	F. tataricum	Ftopen	677.015
open	F. tataricum	Ftopen	2658.53
open	F. tataricum	Ftopen	1473.84
open	F. tataricum	Ftopen	1212.63
open	F. tataricum	Ftopen	931.881
open	F. tataricum	Ftopen	2453.02
open	F. tataricum	Ftopen	1075.68
open	F. tataricum	Ftopen	1184
open	F. tataricum	Ftopen	1066.94
open	F. tataricum	Ftopen	366.616
open	F. tataricum	Ftopen	2690.58
open	F. tataricum	Ftopen	2010.13
open	F. tataricum	Ftopen	2035.16
open	F. tataricum	Ftopen	1526.97
open	F. tataricum	Ftopen	1465.44
open	F. tataricum	Ftopen	832.814
open	F. tataricum	Ftopen	1428.93
open	F. tataricum	Ftopen	2652.53
open	F. tataricum	Ftopen	1078.6
open	F. tataricum	Ftopen	2505.81
open	F. tataricum	Ftopen	1415.22
open	F. tataricum	Ftopen	1512.06
open	F. tataricum	Ftopen	1835.99
open	F. tataricum	Ftopen	1241.59
open	F. tataricum	Ftopen	956.048
open	F. tataricum	Ftopen	1815.26
open	F. tataricum	Ftopen	1743.1
open	F. tataricum	Ftopen	633.823
open	F. tataricum	Ftopen	2008.76
open	F. tataricum	Ftopen	1134.64
open	F. tataricum	Ftopen	837.784
open	F. tataricum	Ftopen	1069
open	F. tataricum	Ftopen	2269.97
open	F. tataricum	Ftopen	569.035
open	F. tataricum	Ftopen	1327.29
open	F. tataricum	Ftopen	932.224
open	F. tataricum	Ftopen	682.157
open	F. tataricum	Ftopen	802.648
open	F. tataricum	Ftopen	940.622
open	F. tataricum	Ftopen	1397.39
open	F. tataricum	Ftopen	810.875
open	F. tataricum	Ftopen	1532.45
open	F. tataricum	Ftopen	608.628
open	F. tataricum	Ftopen	1724.07
open	F. tataricum	Ftopen	2521.41
open	F. tataricum	Ftopen	1415.39
open	F. tataricum	Ftopen	2221.64
open	F. tataricum	Ftopen	851.667
open	F. tataricum	Ftopen	3435.98
open	F. tataricum	Ftopen	2141.25
open	F. tataricum	Ftopen	1617.46
open	F. tataricum	Ftopen	1358.31
open	F. tataricum	Ftopen	1961.46
open	F. tataricum	Ftopen	694.84
open	F. tataricum	Ftopen	2139.37
open	F. tataricum	Ftopen	1954.26
open	F. tataricum	Ftopen	1121.62
open	F. tataricum	Ftopen	2225.75
open	F. tataricum	Ftopen	691.583
open	F. tataricum	Ftopen	3090.27
open	F. tataricum	Ftopen	916.627
open	F. tataricum	Ftopen	624.91
open	F. tataricum	Ftopen	732.718
open	F. tataricum	Ftopen	1496.97
open	F. tataricum	Ftopen	461.056
open	F. tataricum	Ftopen	1227.71
open	F. tataricum	Ftopen	3601.2
open	F. tataricum	Ftopen	602.972
open	F. tataricum	Ftopen	1161.38
open	F. tataricum	Ftopen	698.782
open	F. tataricum	Ftopen	1092.48
open	F. tataricum	Ftopen	1295.58
open	F. tataricum	Ftopen	1156.92
open	F. tataricum	Ftopen	945.592
open	F. tataricum	Ftopen	2170.9
open	F. tataricum	Ftopen	2194.39
open	F. tataricum	Ftopen	1337.75
open	F. tataricum	Ftopen	1096.93
open	F. tataricum	Ftopen	1017.92
open	F. tataricum	Ftopen	2443.77
open	F. tataricum	Ftopen	886.461
open	F. tataricum	Ftopen	1353.34
open	F. tataricum	Ftopen	2816.38
open	F. tataricum	Ftopen	827.843
open	F. tataricum	Ftopen	829.386
open	F. tataricum	Ftopen	1194.29
open	F. tataricum	Ftopen	2478.39
open	F. tataricum	Ftopen	533.385
open	F. tataricum	Ftopen	828.529
open	F. tataricum	Ftopen	1775.66
open	F. tataricum	Ftopen	341.764
open	F. tataricum	Ftopen	1888.1
open	F. tataricum	Ftopen	1430.64
open	F. tataricum	Ftopen	3215.73
open	F. tataricum	Ftopen	606.571
open	F. tataricum	Ftopen	2025.05
open	F. tataricum	Ftopen	1094.54
open	F. tataricum	Ftopen	607.771
open	F. tataricum	Ftopen	1501.77
open	F. tataricum	Ftopen	1266.79
open	F. tataricum	Ftopen	963.76
open	F. tataricum	Ftopen	2225.41
open	F. tataricum	Ftopen	3049.14
open	F. tataricum	Ftopen	1574.1
open	F. tataricum	Ftopen	2378.64
open	F. tataricum	Ftopen	924.339
open	F. tataricum	Ftopen	647.877
open	F. tataricum	Ftopen	873.777
open	F. tataricum	Ftopen	2153.42
open	F. tataricum	Ftopen	994.612
open	F. tataricum	Ftopen	1034.2
open	F. tataricum	Ftopen	3182.66
open	F. tataricum	Ftopen	2300.82
open	F. tataricum	Ftopen	1118.02
open	F. tataricum	Ftopen	2251.29
open	F. tataricum	Ftopen	1005.07
open	F. tataricum	Ftopen	2049.9
open	F. tataricum	Ftopen	1814.74
open	F. tataricum	Ftopen	932.395
open	F. tataricum	Ftopen	2407.43
open	F. tataricum	Ftopen	1308.78
open	F. tataricum	Ftopen	1397.56
open	F. tataricum	Ftopen	2514.04
open	F. tataricum	Ftopen	2726.91
open	F. tataricum	Ftopen	1780.63
open	F. tataricum	Ftopen	1999.51
open	F. tataricum	Ftopen	761.684
open	F. tataricum	Ftopen	1517.2
open	F. tataricum	Ftopen	526.358
open	F. tataricum	Ftopen	352.048
open	F. tataricum	Ftopen	1535.02
open	F. tataricum	Ftopen	1613.01
open	F. tataricum	Ftopen	1634.43
open	F. tataricum	Ftopen	1256.85
open	F. tataricum	Ftopen	809.504
open	F. tataricum	Ftopen	1863.76
open	F. tataricum	Ftopen	1529.37
open	F. tataricum	Ftopen	872.064
open	F. tataricum	Ftopen	688.67
open	F. tataricum	Ftopen	395.754
open	F. tataricum	Ftopen	802.477
open	F. tataricum	Ftopen	1095.39
open	F. tataricum	Ftopen	538.184
open	F. tataricum	Ftopen	1863.93
open	F. tataricum	Ftopen	1429.44
open	F. tataricum	Ftopen	1394.31
open	F. tataricum	Ftopen	929.653
open	F. tataricum	Ftopen	971.13
open	F. tataricum	Ftopen	907.885
open	F. tataricum	Ftopen	1374.94
open	F. tataricum	Ftopen	747.973
open	F. tataricum	Ftopen	1452.41
open	F. tataricum	Ftopen	1717.05
open	F. tataricum	Ftopen	2825.81
open	F. tataricum	Ftopen	675.301
open	F. tataricum	Ftopen	1344.6
open	F. tataricum	Ftopen	2314.7
open	F. tataricum	Ftopen	1288.21
open	F. tataricum	Ftopen	848.754
open	F. tataricum	Ftopen	2001.56
open	F. tataricum	Ftopen	1260.96
open	F. tataricum	Ftopen	1162.58
open	F. tataricum	Ftopen	1946.89
open	F. tataricum	Ftopen	1223.6
open	F. tataricum	Ftopen	1223.77
open	F. tataricum	Ftopen	763.056
open	F. tataricum	Ftopen	1674.54
open	F. tataricum	Ftopen	461.741
open	F. tataricum	Ftopen	1864.28
open	F. tataricum	Ftopen	2001.39
open	F. tataricum	Ftopen	1473.84
open	F. tataricum	Ftopen	1943.46
open	F. tataricum	Ftopen	2640.7
open	F. tataricum	Ftopen	2670.87
open	F. tataricum	Ftopen	1611.3
open	F. tataricum	Ftopen	1218.97
open	F. tataricum	Ftopen	1396.71
open	F. tataricum	Ftopen	1405.28
open	F. tataricum	Ftopen	1026.15
open	F. tataricum	Ftopen	1279.99
open	F. tataricum	Ftopen	1439.9
open	F. tataricum	Ftopen	2366.12
open	F. tataricum	Ftopen	1548.91
open	F. tataricum	Ftopen	1630.66
open	F. tataricum	Ftopen	2160.11
open	F. tataricum	Ftopen	1260.96
open	F. tataricum	Ftopen	747.973
open	F. tataricum	Ftopen	1668.88
open	F. tataricum	Ftopen	2109.2
open	F. tataricum	Ftopen	1124.7
open	F. tataricum	Ftopen	1276.22
open	F. tataricum	Ftopen	1089.74
open	F. tataricum	Ftopen	1427.39
open	F. tataricum	Ftopen	842.926
open	F. tataricum	Ftopen	2024.19
open	F. tataricum	Ftopen	1565.02
open	F. tataricum	Ftopen	3506.59
open	F. tataricum	Ftopen	1062.48
open	F. tataricum	Ftopen	515.388
open	F. tataricum	Ftopen	1829.31
open	F. tataricum	Ftopen	528.414
open	F. tataricum	Ftopen	1915.87
open	F. tataricum	Ftopen	3235.27
open	F. tataricum	Ftopen	1631.69
open	F. tataricum	Ftopen	1781.32
open	F. tataricum	Ftopen	1322.84
open	F. tataricum	Ftopen	2077.49
open	F. tataricum	Ftopen	2988.29
open	F. tataricum	Ftopen	1086.31
open	F. tataricum	Ftopen	1800.35
open	F. tataricum	Ftopen	3003.03
open	F. tataricum	Ftopen	1384.71
open	F. tataricum	Ftopen	1564.33
open	F. tataricum	Ftopen	2333.56
open	F. tataricum	Ftopen	646.506
open	F. tataricum	Ftopen	2769.93
open	F. tataricum	Ftopen	1895.98
open	F. tataricum	Ftopen	1651.23
open	F. tataricum	Ftopen	847.554
open	F. tataricum	Ftopen	1095.73
open	F. tataricum	Ftopen	947.649
open	F. tataricum	Ftopen	973.701
open	F. tataricum	Ftopen	547.953
open	F. tataricum	Ftopen	2145.19
open	F. tataricum	Ftopen	892.46
open	F. tataricum	Ftopen	2111.77
open	F. tataricum	Ftopen	2810.04
open	F. tataricum	Ftopen	1646.26
open	F. tataricum	Ftopen	1839.94
open	F. tataricum	Ftopen	1041.92
open	F. tataricum	Ftopen	401.924
open	F. tataricum	Ftopen	1795.89
open	F. tataricum	Ftopen	285.375
open	F. tataricum	Ftopen	1542.91
open	F. tataricum	Ftopen	788.594
open	F. tataricum	Ftopen	1606.67
open	F. tataricum	Ftopen	1631.01
open	F. tataricum	Ftopen	1843.19
open	F. tataricum	Ftopen	939.251
open	F. tataricum	Ftopen	714.036
open	F. tataricum	Ftopen	1894.78
open	F. tataricum	Ftopen	590.46
open	F. tataricum	Ftopen	1565.36
open	F. tataricum	Ftopen	960.504
open	F. tataricum	Ftopen	1603.07
open	F. tataricum	Ftopen	1104.65
open	F. tataricum	Ftopen	1186.4
open	F. tataricum	Ftopen	841.726
open	F. tataricum	Ftopen	619.083
open	F. tataricum	Ftopen	694.154
open	F. tataricum	Ftopen	742.488
open	F. tataricum	Ftopen	1115.1
open	F. tataricum	Ftopen	2194.21
open	F. tataricum	Ftopen	551.724
open	F. tataricum	Ftopen	834.185
open	F. tataricum	Ftopen	271.149
open	F. tataricum	Ftopen	271.663
open	F. tataricum	Ftopen	937.194
open	F. tataricum	Ftopen	481.452
open	F. tataricum	Ftopen	391.126
open	F. tataricum	Ftopen	418.549
open	F. tataricum	Ftopen	371.415
open	F. tataricum	Ftopen	336.965
open	F. tataricum	Ftopen	382.042
open	F. tataricum	Ftopen	648.734
open	F. tataricum	Ftopen	899.658
open	F. tataricum	Ftopen	1235.08
open	F. tataricum	Ftopen	462.77
open	F. tataricum	Ftopen	1084.77
open	F. tataricum	Ftopen	902.058
open	F. tataricum	Ftopen	1788.35
open	F. tataricum	Ftopen	632.452
open	F. tataricum	Ftopen	2342.47
open	F. tataricum	Ftopen	2099.43
open	F. tataricum	Ftopen	2340.24
open	F. tataricum	Ftopen	1156.07
open	F. tataricum	Ftopen	633.137
open	F. tataricum	Ftopen	813.789
open	F. tataricum	Ftopen	2000.19
open	F. tataricum	Ftopen	847.897
open	F. tataricum	Ftopen	1459.44
open	F. tataricum	Ftopen	2318.3
open	F. tataricum	Ftopen	635.365
open	F. tataricum	Ftopen	1042.94
open	F. tataricum	Ftopen	460.027
open	F. tataricum	Ftopen	1322.32
open	F. tataricum	Ftopen	733.918
open	F. tataricum	Ftopen	486.936
open	F. tataricum	Ftopen	923.997
open	F. tataricum	Ftopen	527.043
open	F. tataricum	Ftopen	1338.43
open	F. tataricum	Ftopen	1677.28
open	F. tataricum	Ftopen	946.278
open	F. tataricum	Ftopen	1633.23
open	F. tataricum	Ftopen	504.59
open	F. tataricum	Ftopen	1202.34
open	F. tataricum	Ftopen	767.169
open	F. tataricum	Ftopen	1566.9
open	F. tataricum	Ftopen	2299.62
open	F. tataricum	Ftopen	1563.13
open	F. tataricum	Ftopen	1394.65
open	F. tataricum	Ftopen	889.889
open	F. tataricum	Ftopen	659.532
open	F. tataricum	Ftopen	2027.27
open	F. tataricum	Ftopen	1545.99
open	F. tataricum	Ftopen	615.826
open	F. tataricum	Ftopen	1096.93
open	F. tataricum	Ftopen	438.945
open	F. tataricum	Ftopen	1465.09
open	F. tataricum	Ftopen	1100.02
open	F. tataricum	Ftopen	1319.92
open	F. tataricum	Ftopen	680.614
open	F. tataricum	Ftopen	835.728
open	F. tataricum	Ftopen	970.616
open	F. tataricum	Ftopen	1340.15
open	F. tataricum	Ftopen	1762.12
open	F. tataricum	Ftopen	1151.95
open	F. tataricum	Ftopen	1067.28
open	F. tataricum	Ftopen	1118.36
open	F. tataricum	Ftopen	941.65
open	F. tataricum	Ftopen	728.262
open	F. tataricum	Ftopen	1644.55
open	F. tataricum	Ftopen	632.795
open	F. tataricum	Ftopen	931.195
open	F. tataricum	Ftopen	1408.19
open	F. tataricum	Ftopen	2021.79
open	F. tataricum	Ftopen	278.347
open	F. tataricum	Ftopen	1167.38
open	F. tataricum	Ftopen	1447.27
open	F. tataricum	Ftopen	824.758
open	F. tataricum	Ftopen	590.802
open	F. tataricum	Ftopen	1440.24
open	F. tataricum	Ftopen	694.497
open	F. tataricum	Ftopen	1677.62
open	F. tataricum	Ftopen	313.312
open	F. tataricum	Ftopen	1804.29
open	F. tataricum	Ftopen	707.523
open	F. tataricum	Ftopen	950.734
open	F. tataricum	Ftopen	715.065
open	F. tataricum	Ftopen	2212.38
open	F. tataricum	Ftopen	639.65
open	F. tataricum	Ftopen	1565.7
open	F. tataricum	Ftopen	359.76
open	F. tataricum	Ftopen	1937.98
open	F. tataricum	Ftopen	677.015
open	F. tataricum	Ftopen	1632.55
open	F. tataricum	Ftopen	608.799
open	F. tataricum	Ftopen	1358.14
open	F. tataricum	Ftopen	1012.44
open	F. tataricum	Ftopen	1387.11
open	F. tataricum	Ftopen	1174.58
open	F. tataricum	Ftopen	1236.97
open	F. tataricum	Ftopen	886.632
open	F. tataricum	Ftopen	499.963
open	F. tataricum	Ftopen	504.247
open	F. tataricum	Ftopen	1048.43
open	F. tataricum	Ftopen	835.042
open	F. tataricum	Ftopen	1768.46
open	F. tataricum	Ftopen	1200.12
open	F. tataricum	Ftopen	888.003
open	F. tataricum	Ftopen	519.844
open	F. tataricum	Ftopen	1103.79
open	F. tataricum	Ftopen	1175.61
open	F. tataricum	Ftopen	767.855
open	F. tataricum	Ftopen	2717.31
open	F. tataricum	Ftopen	1783.89
open	F. tataricum	Ftopen	923.482
open	F. tataricum	Ftopen	1028.38
open	F. tataricum	Ftopen	1015.87
open	F. tataricum	Ftopen	918.169
open	F. tataricum	Ftopen	376.557
open	F. tataricum	Ftopen	444.602
open	F. tataricum	Ftopen	2344.18
open	F. tataricum	Ftopen	1449.5
open	F. tataricum	Ftopen	323.939
open	F. tataricum	Ftopen	1440.07
open	F. tataricum	Ftopen	2004.13
open	F. tataricum	Ftopen	2248.2
open	F. tataricum	Ftopen	1677.28
open	F. tataricum	Ftopen	1221.03
open	F. tataricum	Ftopen	576.748
open	F. tataricum	Ftopen	1803.09
open	F. tataricum	Ftopen	1205.09
open	F. tataricum	Ftopen	1079.45
open	F. tataricum	Ftopen	1034.55
open	F. tataricum	Ftopen	1225.14
open	F. tataricum	Ftopen	752.086
open	F. tataricum	Ftopen	2405.2
open	F. tataricum	Ftopen	1236.79
open	F. tataricum	Ftopen	1627.92
open	F. tataricum	Ftopen	1517.37
open	F. tataricum	Ftopen	906.343
open	F. tataricum	Ftopen	1206.29
open	F. tataricum	Ftopen	942.507
open	F. tataricum	Ftopen	617.026
open	F. tataricum	Ftopen	3107.24
open	F. tataricum	Ftopen	1953.74
open	F. tataricum	Ftopen	1051
open	F. tataricum	Ftopen	2057.78
open	F. tataricum	Ftopen	2237.41
open	F. tataricum	Ftopen	2538.72
open	F. tataricum	Ftopen	557.38
open	F. tataricum	Ftopen	1264.56
open	F. tataricum	Ftopen	1291.81
open	F. tataricum	Ftopen	1016.04
open	F. tataricum	Ftopen	947.135
open	F. tataricum	Ftopen	326.167
open	F. tataricum	Ftopen	860.58
open	F. tataricum	Ftopen	314.341
open	F. tataricum	Ftopen	1390.88
open	F. tataricum	Ftopen	674.444
open	F. tataricum	Ftopen	742.659
open	F. tataricum	Ftopen	1308.27
open	F. tataricum	Ftopen	520.359
open	F. tataricum	Ftopen	2968.24
open	F. tataricum	Ftopen	416.321
open	F. tataricum	Ftopen	315.712
open	F. tataricum	Ftopen	1142.87
open	F. tataricum	Ftopen	921.768
open	F. tataricum	Ftopen	2650.3
open	F. tataricum	Ftopen	509.903
open	F. tataricum	Ftopen	660.903
open	F. tataricum	Ftopen	958.447
open	F. tataricum	Ftopen	1010.72
open	F. tataricum	Ftopen	635.708
open	F. tataricum	Ftopen	278.862
open	F. tataricum	Ftopen	1281.02
open	F. tataricum	Ftopen	464.998
open	F. tataricum	Ftopen	380.328
open	F. tataricum	Ftopen	2078.01
open	F. tataricum	Ftopen	1543.42
open	F. tataricum	Ftopen	528.586
open	F. tataricum	Ftopen	1408.7
open	F. tataricum	Ftopen	1067.28
open	F. tataricum	Ftopen	774.025
open	F. tataricum	Ftopen	695.868
open	F. tataricum	Ftopen	1114.59
open	F. tataricum	Ftopen	891.945
open	F. tataricum	Ftopen	1103.96
open	F. tataricum	Ftopen	1500.06
open	F. tataricum	Ftopen	1080.14
open	F. tataricum	Ftopen	860.237
open	F. tataricum	Ftopen	706.666
open	F. tataricum	Ftopen	791.165
open	F. tataricum	Ftopen	1140.13
open	F. tataricum	Ftopen	919.026
open	F. tataricum	Ftopen	584.461
open	F. tataricum	Ftopen	914.57
open	F. tataricum	Ftopen	1257.53
open	F. tataricum	Ftopen	928.11
open	F. tataricum	Ftopen	1022.21
open	F. tataricum	Ftopen	1517.03
open	F. tataricum	Ftopen	1071.91
open	F. tataricum	Ftopen	305.599
open	F. tataricum	Ftopen	1041.92
open	F. tataricum	Ftopen	1085.8
open	F. tataricum	Ftopen	1460.64
open	F. tataricum	Ftopen	1298.5
open	F. tataricum	Ftopen	1855.36
open	F. tataricum	Ftopen	549.667
open	F. tataricum	Ftopen	1168.92
open	F. tataricum	Ftopen	1719.62
open	F. tataricum	Ftopen	1582.5
open	F. tataricum	Ftopen	1835.31
open	F. tataricum	Ftopen	1480.01
open	F. tataricum	Ftopen	1258.22
open	F. tataricum	Ftopen	1215.37
open	F. tataricum	Ftopen	1589.7
open	F. tataricum	Ftopen	1856.39
open	F. tataricum	Ftopen	1722.53
open	F. tataricum	Ftopen	1145.44
open	F. tataricum	Ftopen	1296.61
open	F. tataricum	Ftopen	894.859
open	F. tataricum	Ftopen	1395.51
open	F. tataricum	Ftopen	625.939
open	F. tataricum	Ftopen	1028.72
open	F. tataricum	Ftopen	1258.56
open	F. tataricum	Ftopen	638.279
open	F. tataricum	Ftopen	2681.32
open	F. tataricum	Ftopen	713.522
open	F. tataricum	Ftopen	1699.73
open	F. tataricum	Ftopen	1796.06
open	F. tataricum	Ftopen	1041.06
open	F. tataricum	Ftopen	2687.83
open	F. tataricum	Ftopen	3589.38
open	F. tataricum	Ftopen	1878.16
open	F. tataricum	Ftopen	790.479
open	F. tataricum	Ftopen	1742.58
open	F. tataricum	Ftopen	2320.53
open	F. tataricum	Ftopen	886.289
open	F. tataricum	Ftopen	637.594
open	F. tataricum	Ftopen	701.524
open	F. tataricum	Ftopen	1628.26
open	F. tataricum	Ftopen	1049.8
open	F. tataricum	Ftopen	1036.26
open	F. tataricum	Ftopen	650.106
open	F. tataricum	Ftopen	760.999
open	F. tataricum	Ftopen	1640.95
open	F. tataricum	Ftopen	2820.49
open	F. tataricum	Ftopen	485.565
open	F. tataricum	Ftopen	884.233
open	F. tataricum	Ftopen	2695.89
open	F. tataricum	Ftopen	766.312
open	F. tataricum	Ftopen	897.087
open	F. tataricum	Ftopen	2798.56
open	F. tataricum	Ftopen	2540.26
open	F. tataricum	Ftopen	1199.26
open	F. tataricum	Ftopen	774.368
open	F. tataricum	Ftopen	1503.49
open	F. tataricum	Ftopen	1931.63
open	F. tataricum	Ftopen	1711.9
open	F. tataricum	Ftopen	863.665
open	F. tataricum	Ftopen	2237.58
open	F. tataricum	Ftopen	1944.15
open	F. tataricum	Ftopen	1710.88
open	F. tataricum	Ftopen	2382.24
open	F. tataricum	Ftopen	2095.66
open	F. tataricum	Ftopen	846.183
open	F. tataricum	Ftopen	1184
open	F. tataricum	Ftopen	907.714
open	F. tataricum	Ftopen	1354.71
open	F. tataricum	Ftopen	1533.65
open	F. tataricum	Ftopen	3416.61
open	F. tataricum	Ftopen	814.303
open	F. tataricum	Ftopen	1192.75
open	F. tataricum	Ftopen	2248.55
open	F. tataricum	Ftopen	697.411
open	F. tataricum	Ftopen	1494.75
open	F. tataricum	Ftopen	1184
open	F. tataricum	Ftopen	2711.32
open	F. tataricum	Ftopen	667.588
open	F. tataricum	Ftopen	1636.32
open	F. tataricum	Ftopen	2135.08
open	F. tataricum	Ftopen	1130.36
open	F. tataricum	Ftopen	2924.88
open	F. tataricum	Ftopen	2373.84
open	F. tataricum	Ftopen	1899.76
open	F. tataricum	Ftopen	1997.45
open	F. tataricum	Ftopen	2637.61
open	F. tataricum	Ftopen	1994.02
open	F. tataricum	Ftopen	1875.24
open	F. tataricum	Ftopen	1449.33
open	F. tataricum	Ftopen	2184.44
open	F. tataricum	Ftopen	2943.39
open	F. tataricum	Ftopen	1184
open	F. tataricum	Ftopen	962.561
open	F. tataricum	Ftopen	2745.25
open	F. tataricum	Ftopen	1197.2
open	F. tataricum	Ftopen	514.703
open	F. tataricum	Ftopen	934.109
open	F. tataricum	Ftopen	759.628
open	F. tataricum	Ftopen	814.989
open	F. tataricum	Ftopen	1951.35
open	F. tataricum	Ftopen	1593.81
open	F. tataricum	Ftopen	1958.71
open	F. tataricum	Ftopen	1879.02
open	F. tataricum	Ftopen	1617.98
open	F. tataricum	Ftopen	1848.68
open	F. tataricum	Ftopen	657.304
open	F. tataricum	Ftopen	1686.88
open	F. tataricum	Ftopen	1357.46
open	F. tataricum	Ftopen	1147.5
open	F. tataricum	Ftopen	1862.39
open	F. tataricum	Ftopen	3814.42
open	F. tataricum	Ftopen	970.959
open	F. tataricum	Ftopen	2153.42
open	F. tataricum	Ftopen	646.506
open	F. tataricum	Ftopen	816.531
open	F. tataricum	Ftopen	3000.29
open	F. tataricum	Ftopen	488.65
open	F. tataricum	Ftopen	2216.15
open	F. tataricum	Ftopen	1268.5
open	F. tataricum	Ftopen	758.256
open	F. tataricum	Ftopen	2182.04
open	F. tataricum	Ftopen	810.532
open	F. tataricum	Ftopen	2531.52
open	F. tataricum	Ftopen	1186.4
open	F. tataricum	Ftopen	975.587
open	F. tataricum	Ftopen	1556.79
open	F. tataricum	Ftopen	1089.57
open	F. tataricum	Ftopen	1963.68
open	F. tataricum	Ftopen	1923.24
open	F. tataricum	Ftopen	1816.29
open	F. tataricum	Ftopen	967.703
open	F. tataricum	Ftopen	1172.86
open	F. tataricum	Ftopen	1255.99
open	F. tataricum	Ftopen	2066.01
open	F. tataricum	Ftopen	3295.26
open	F. tataricum	Ftopen	2611.39
open	F. tataricum	Ftopen	2161.3
open	F. tataricum	Ftopen	1905.24
open	F. tataricum	Ftopen	2484.39
open	F. tataricum	Ftopen	939.765
open	F. tataricum	Ftopen	2463.99
open	F. tataricum	Ftopen	977.472
open	F. tataricum	Ftopen	2990.69
open	F. tataricum	Ftopen	1784.92
open	F. tataricum	Ftopen	2715.6
open	F. tataricum	Ftopen	904.115
open	F. tataricum	Ftopen	584.632
open	F. tataricum	Ftopen	1661.69
open	F. tataricum	Ftopen	1457.9
open	F. tataricum	Ftopen	876.006
open	F. tataricum	Ftopen	882.69
open	F. tataricum	Ftopen	1979.45
open	F. tataricum	Ftopen	1104.13
open	F. tataricum	Ftopen	2022.65
open	F. tataricum	Ftopen	3231.33
open	F. tataricum	Ftopen	1751.84
open	F. tataricum	Ftopen	1844.57
open	F. tataricum	Ftopen	1578.56
open	F. tataricum	Ftopen	1204.74
open	F. tataricum	Ftopen	797.678
open	F. tataricum	Ftopen	1271.07
open	F. tataricum	Ftopen	1862.22
open	F. tataricum	Ftopen	912.513
open	F. tataricum	Ftopen	3061.82
open	F. tataricum	Ftopen	1231.82
open	F. tataricum	Ftopen	999.068
open	F. tataricum	Ftopen	784.651
open	F. tataricum	Ftopen	1168.92
open	F. tataricum	Ftopen	1434.93
open	F. tataricum	Ftopen	3603.43
open	F. tataricum	Ftopen	625.596
open	F. tataricum	Ftopen	938.222
open	F. tataricum	Ftopen	2506.84
open	F. tataricum	Ftopen	2487.99
open	F. tataricum	Ftopen	300.286
open	F. tataricum	Ftopen	1113.56
open	F. tataricum	Ftopen	2681.84
open	F. tataricum	Ftopen	595.602
open	F. tataricum	Ftopen	5516.21
open	F. tataricum	Ftopen	1118.53
open	F. tataricum	Ftopen	1037.12
open	F. tataricum	Ftopen	1100.19
open	F. tataricum	Ftopen	1692.54
open	F. tataricum	Ftopen	1475.21
open	F. tataricum	Ftopen	550.524
open	F. tataricum	Ftopen	740.26
open	F. tataricum	Ftopen	1038.66
open	F. tataricum	Ftopen	1078.08
open	F. tataricum	Ftopen	2045.1
open	F. tataricum	Ftopen	1499.2
open	F. tataricum	Ftopen	3064.39
open	F. tataricum	Ftopen	2609.85
open	F. tataricum	Ftopen	1858.11
open	F. tataricum	Ftopen	1259.08
open	F. tataricum	Ftopen	2053.33
open	F. tataricum	Ftopen	3564.18
open	F. tataricum	Ftopen	2397.49
open	F. tataricum	Ftopen	1172.35
open	F. tataricum	Ftopen	907.028
open	F. tataricum	Ftopen	2446.68
open	F. tataricum	Ftopen	1851.42
open	F. tataricum	Ftopen	1888.61
open	F. tataricum	Ftopen	1370.65
open	F. tataricum	Ftopen	2407.09
open	F. tataricum	Ftopen	2361.15
open	F. tataricum	Ftopen	1838.05
open	F. tataricum	Ftopen	2612.93
open	F. tataricum	Ftopen	1464.58
open	F. tataricum	Ftopen	2134.74
open	F. tataricum	Ftopen	1610.61
open	F. tataricum	Ftopen	569.549
open	F. tataricum	Ftopen	813.275
open	F. tataricum	Ftopen	2229.18
open	F. tataricum	Ftopen	825.101
open	F. tataricum	Ftopen	574.691
open	F. tataricum	Ftopen	2024.36
open	F. tataricum	Ftopen	1007.64
open	F. tataricum	Ftopen	2358.24
open	F. tataricum	Ftopen	2358.75
open	F. tataricum	Ftopen	1775.15
open	F. tataricum	Ftopen	2688.52
open	F. tataricum	Ftopen	832.642
open	F. tataricum	Ftopen	1621.41
open	F. tataricum	Ftopen	1359
open	F. tataricum	Ftopen	1485.66
open	F. tataricum	Ftopen	1006.27
open	F. tataricum	Ftopen	3045.71
open	F. tataricum	Ftopen	1737.96
open	F. tataricum	Ftopen	2451.65
open	F. tataricum	Ftopen	1065.91
open	F. tataricum	Ftopen	2133.37
open	F. tataricum	Ftopen	2107.83
open	F. tataricum	Ftopen	1330.55
open	F. tataricum	Ftopen	781.395
open	F. tataricum	Ftopen	1917.24
open	F. tataricum	Ftopen	1603.58
open	F. tataricum	Ftopen	2320.36
open	F. tataricum	Ftopen	1415.05
open	F. tataricum	Ftopen	1053.4
open	F. tataricum	Ftopen	1072.94
open	F. tataricum	Ftopen	336.108
open	F. tataricum	Ftopen	1272.27
open	F. tataricum	Ftopen	644.278
open	F. tataricum	Ftopen	598.858
open	F. tataricum	Ftopen	978.501
open	F. tataricum	Ftopen	165.054
open	F. tataricum	Ftopen	698.611
open	F. tataricum	Ftopen	449.401
open	F. tataricum	Ftopen	494.992
open	F. tataricum	Ftopen	845.669
open	F. tataricum	Ftopen	239.269
open	F. tataricum	Ftopen	1899.24
open	F. tataricum	Ftopen	709.409
open	F. tataricum	Ftopen	169.511
open	F. tataricum	Ftopen	470.997
open	F. tataricum	Ftopen	548.81
open	F. tataricum	Ftopen	265.835
open	F. tataricum	Ftopen	251.952
open	F. tataricum	Ftopen	246.468
open	F. tataricum	Ftopen	319.825
open	F. tataricum	Ftopen	215.788
open	F. tataricum	Ftopen	618.911
open	F. tataricum	Ftopen	358.389
open	F. tataricum	Ftopen	1718.08
open	F. tataricum	Ftopen	334.737
open	F. tataricum	Ftopen	1324.04
open	F. tataricum	Ftopen	1330.03
open	F. tataricum	Ftopen	479.395
open	F. tataricum	Ftopen	304.914
open	F. tataricum	Ftopen	288.802
open	F. tataricum	Ftopen	262.065
open	F. tataricum	Ftopen	728.091
open	F. tataricum	Ftopen	451.457
open	F. tataricum	Ftopen	378.957
open	F. tataricum	Ftopen	423.177
open	F. tataricum	Ftopen	1233.54
open	F. tataricum	Ftopen	820.13
open	F. tataricum	Ftopen	326.338
open	F. tataricum	Ftopen	686.27
open	F. tataricum	Ftopen	991.012
open	F. tataricum	Ftopen	422.491
open	F. tataricum	Ftopen	637.079
open	F. tataricum	Ftopen	1140.81
open	F. tataricum	Ftopen	499.277
open	F. tataricum	Ftopen	1175.78
open	F. tataricum	Ftopen	425.748
open	F. tataricum	Ftopen	232.756
open	F. tataricum	Ftopen	1286.84
open	F. tataricum	Ftopen	212.874
open	F. tataricum	Ftopen	1862.22
open	F. tataricum	Ftopen	354.447
closed	F. tataricum	Ftclosed	469.625
closed	F. tataricum	Ftclosed	902.229
closed	F. tataricum	Ftclosed	1104.65
closed	F. tataricum	Ftclosed	1619.01
closed	F. tataricum	Ftclosed	2369.89
closed	F. tataricum	Ftclosed	1375.45
closed	F. tataricum	Ftclosed	1863.76
closed	F. tataricum	Ftclosed	774.025
closed	F. tataricum	Ftclosed	826.472
closed	F. tataricum	Ftclosed	1813.2
closed	F. tataricum	Ftclosed	910.628
closed	F. tataricum	Ftclosed	1223.25
closed	F. tataricum	Ftclosed	3067.13
closed	F. tataricum	Ftclosed	523.615
closed	F. tataricum	Ftclosed	790.308
closed	F. tataricum	Ftclosed	849.096
closed	F. tataricum	Ftclosed	1625.35
closed	F. tataricum	Ftclosed	2522.61
closed	F. tataricum	Ftclosed	830.586
closed	F. tataricum	Ftclosed	1828.62
closed	F. tataricum	Ftclosed	1037.8
closed	F. tataricum	Ftclosed	1656.37
closed	F. tataricum	Ftclosed	1165.15
closed	F. tataricum	Ftclosed	698.096
closed	F. tataricum	Ftclosed	1987.51
closed	F. tataricum	Ftclosed	1542.39
closed	F. tataricum	Ftclosed	2654.93
closed	F. tataricum	Ftclosed	699.296
closed	F. tataricum	Ftclosed	1019.29
closed	F. tataricum	Ftclosed	1908.84
closed	F. tataricum	Ftclosed	1329.52
closed	F. tataricum	Ftclosed	982.1
closed	F. tataricum	Ftclosed	334.565
closed	F. tataricum	Ftclosed	1156.41
closed	F. tataricum	Ftclosed	545.897
closed	F. tataricum	Ftclosed	1319.75
closed	F. tataricum	Ftclosed	1696.48
closed	F. tataricum	Ftclosed	2313.33
closed	F. tataricum	Ftclosed	1528.17
closed	F. tataricum	Ftclosed	3737.98
closed	F. tataricum	Ftclosed	1525.25
closed	F. tataricum	Ftclosed	458.142
closed	F. tataricum	Ftclosed	1563.48
closed	F. tataricum	Ftclosed	1713.96
closed	F. tataricum	Ftclosed	927.596
closed	F. tataricum	Ftclosed	1214.34
closed	F. tataricum	Ftclosed	1671.8
closed	F. tataricum	Ftclosed	1682.42
closed	F. tataricum	Ftclosed	517.274
closed	F. tataricum	Ftclosed	2256.6
closed	F. tataricum	Ftclosed	461.056
closed	F. tataricum	Ftclosed	1998.99
closed	F. tataricum	Ftclosed	1275.53
closed	F. tataricum	Ftclosed	1122.47
closed	F. tataricum	Ftclosed	2944.07
closed	F. tataricum	Ftclosed	1474.86
closed	F. tataricum	Ftclosed	1307.07
closed	F. tataricum	Ftclosed	829.386
closed	F. tataricum	Ftclosed	1228.57
closed	F. tataricum	Ftclosed	483.68
closed	F. tataricum	Ftclosed	386.327
closed	F. tataricum	Ftclosed	1284.61
closed	F. tataricum	Ftclosed	1892.38
closed	F. tataricum	Ftclosed	983.471
closed	F. tataricum	Ftclosed	2307.51
closed	F. tataricum	Ftclosed	651.819
closed	F. tataricum	Ftclosed	1505.54
closed	F. tataricum	Ftclosed	668.788
closed	F. tataricum	Ftclosed	401.753
closed	F. tataricum	Ftclosed	401.41
closed	F. tataricum	Ftclosed	983.985
closed	F. tataricum	Ftclosed	354.447
closed	F. tataricum	Ftclosed	1374.08
closed	F. tataricum	Ftclosed	899.316
closed	F. tataricum	Ftclosed	2486.79
closed	F. tataricum	Ftclosed	3090.79
closed	F. tataricum	Ftclosed	2558.77
closed	F. tataricum	Ftclosed	3491.51
closed	F. tataricum	Ftclosed	2062.92
closed	F. tataricum	Ftclosed	1591.93
closed	F. tataricum	Ftclosed	374.158
closed	F. tataricum	Ftclosed	823.044
closed	F. tataricum	Ftclosed	533.042
closed	F. tataricum	Ftclosed	708.723
closed	F. tataricum	Ftclosed	3197.22
closed	F. tataricum	Ftclosed	1231.99
closed	F. tataricum	Ftclosed	1013.98
closed	F. tataricum	Ftclosed	405.523
closed	F. tataricum	Ftclosed	1404.42
closed	F. tataricum	Ftclosed	1266.28
closed	F. tataricum	Ftclosed	865.893
closed	F. tataricum	Ftclosed	482.137
closed	F. tataricum	Ftclosed	2640.87
closed	F. tataricum	Ftclosed	1142.7
closed	F. tataricum	Ftclosed	1042.77
closed	F. tataricum	Ftclosed	2038.07
closed	F. tataricum	Ftclosed	2699.83
closed	F. tataricum	Ftclosed	1352.14
closed	F. tataricum	Ftclosed	359.76
closed	F. tataricum	Ftclosed	436.375
closed	F. tataricum	Ftclosed	1649.86
closed	F. tataricum	Ftclosed	1070.88
closed	F. tataricum	Ftclosed	395.239
closed	F. tataricum	Ftclosed	2409.83
closed	F. tataricum	Ftclosed	2540.78
closed	F. tataricum	Ftclosed	1725.62
closed	F. tataricum	Ftclosed	317.597
closed	F. tataricum	Ftclosed	569.035
closed	F. tataricum	Ftclosed	913.027
closed	F. tataricum	Ftclosed	2452.68
closed	F. tataricum	Ftclosed	722.092
closed	F. tataricum	Ftclosed	1886.56
closed	F. tataricum	Ftclosed	1178.18
closed	F. tataricum	Ftclosed	1977.23
closed	F. tataricum	Ftclosed	341.25
closed	F. tataricum	Ftclosed	1724.93
closed	F. tataricum	Ftclosed	478.195
closed	F. tataricum	Ftclosed	737.175
closed	F. tataricum	Ftclosed	1841.82
closed	F. tataricum	Ftclosed	858.866
closed	F. tataricum	Ftclosed	1852.11
closed	F. tataricum	Ftclosed	2250.6
closed	F. tataricum	Ftclosed	2749.02
closed	F. tataricum	Ftclosed	911.656
closed	F. tataricum	Ftclosed	572.977
closed	F. tataricum	Ftclosed	1634.26
closed	F. tataricum	Ftclosed	1469.21
closed	F. tataricum	Ftclosed	1221.03
closed	F. tataricum	Ftclosed	1674.71
closed	F. tataricum	Ftclosed	1066.6
closed	F. tataricum	Ftclosed	982.271
closed	F. tataricum	Ftclosed	972.502
closed	F. tataricum	Ftclosed	1333.12
closed	F. tataricum	Ftclosed	820.645
closed	F. tataricum	Ftclosed	571.092
closed	F. tataricum	Ftclosed	801.963
closed	F. tataricum	Ftclosed	671.187
closed	F. tataricum	Ftclosed	547.439
closed	F. tataricum	Ftclosed	709.409
closed	F. tataricum	Ftclosed	1461.67
closed	F. tataricum	Ftclosed	787.222
closed	F. tataricum	Ftclosed	330.28
closed	F. tataricum	Ftclosed	599.544
closed	F. tataricum	Ftclosed	292.745
closed	F. tataricum	Ftclosed	702.039
closed	F. tataricum	Ftclosed	1670.26
closed	F. tataricum	Ftclosed	954.848
closed	F. tataricum	Ftclosed	1104.13
closed	F. tataricum	Ftclosed	1289.93
closed	F. tataricum	Ftclosed	816.36
closed	F. tataricum	Ftclosed	1212.46
closed	F. tataricum	Ftclosed	613.941
closed	F. tataricum	Ftclosed	925.882
closed	F. tataricum	Ftclosed	561.837
closed	F. tataricum	Ftclosed	506.476
closed	F. tataricum	Ftclosed	365.245
closed	F. tataricum	Ftclosed	709.409
closed	F. tataricum	Ftclosed	973.53
closed	F. tataricum	Ftclosed	376.9
closed	F. tataricum	Ftclosed	994.612
closed	F. tataricum	Ftclosed	850.639
closed	F. tataricum	Ftclosed	1742.58
closed	F. tataricum	Ftclosed	2152.05
closed	F. tataricum	Ftclosed	395.582
closed	F. tataricum	Ftclosed	1120.24
closed	F. tataricum	Ftclosed	451.972
closed	F. tataricum	Ftclosed	529.443
closed	F. tataricum	Ftclosed	563.893
closed	F. tataricum	Ftclosed	483.508
closed	F. tataricum	Ftclosed	1973.45
closed	F. tataricum	Ftclosed	974.73
closed	F. tataricum	Ftclosed	490.536
closed	F. tataricum	Ftclosed	919.883
closed	F. tataricum	Ftclosed	1134.98
closed	F. tataricum	Ftclosed	438.26
closed	F. tataricum	Ftclosed	1576.33
closed	F. tataricum	Ftclosed	834.699
closed	F. tataricum	Ftclosed	1554.73
closed	F. tataricum	Ftclosed	597.316
closed	F. tataricum	Ftclosed	775.91
closed	F. tataricum	Ftclosed	2220.78
closed	F. tataricum	Ftclosed	661.418
closed	F. tataricum	Ftclosed	381.871
closed	F. tataricum	Ftclosed	1723.9
closed	F. tataricum	Ftclosed	464.484
closed	F. tataricum	Ftclosed	713.865
closed	F. tataricum	Ftclosed	3825.56
closed	F. tataricum	Ftclosed	1760.75
closed	F. tataricum	Ftclosed	461.741
closed	F. tataricum	Ftclosed	965.989
closed	F. tataricum	Ftclosed	1845.77
closed	F. tataricum	Ftclosed	1084.6
closed	F. tataricum	Ftclosed	1970.37
closed	F. tataricum	Ftclosed	498.763
closed	F. tataricum	Ftclosed	1108.25
closed	F. tataricum	Ftclosed	977.986
closed	F. tataricum	Ftclosed	1003.52
closed	F. tataricum	Ftclosed	661.246
closed	F. tataricum	Ftclosed	807.447
closed	F. tataricum	Ftclosed	1028.55
closed	F. tataricum	Ftclosed	575.891
closed	F. tataricum	Ftclosed	1545.82
closed	F. tataricum	Ftclosed	586.175
closed	F. tataricum	Ftclosed	1588.16
closed	F. tataricum	Ftclosed	1131.9
closed	F. tataricum	Ftclosed	515.902
closed	F. tataricum	Ftclosed	551.896
closed	F. tataricum	Ftclosed	378.443
closed	F. tataricum	Ftclosed	1376.65
closed	F. tataricum	Ftclosed	1046.55
closed	F. tataricum	Ftclosed	1938.66
closed	F. tataricum	Ftclosed	2540.61
closed	F. tataricum	Ftclosed	2754.34
closed	F. tataricum	Ftclosed	1007.98
closed	F. tataricum	Ftclosed	1394.48
closed	F. tataricum	Ftclosed	487.965
closed	F. tataricum	Ftclosed	1502.29
closed	F. tataricum	Ftclosed	1177.32
closed	F. tataricum	Ftclosed	644.621
closed	F. tataricum	Ftclosed	1956.83
closed	F. tataricum	Ftclosed	867.093
closed	F. tataricum	Ftclosed	808.818
closed	F. tataricum	Ftclosed	2007.05
closed	F. tataricum	Ftclosed	1534.34
closed	F. tataricum	Ftclosed	481.966
closed	F. tataricum	Ftclosed	682.157
closed	F. tataricum	Ftclosed	1168.75
closed	F. tataricum	Ftclosed	2437.6
closed	F. tataricum	Ftclosed	1304.33
closed	F. tataricum	Ftclosed	1752.35
closed	F. tataricum	Ftclosed	1563.48
closed	F. tataricum	Ftclosed	1674.71
closed	F. tataricum	Ftclosed	789.965
closed	F. tataricum	Ftclosed	1348.55
closed	F. tataricum	Ftclosed	366.959
closed	F. tataricum	Ftclosed	1538.28
closed	F. tataricum	Ftclosed	1776.18
closed	F. tataricum	Ftclosed	1941.4
closed	F. tataricum	Ftclosed	1166.18
closed	F. tataricum	Ftclosed	2744.05
closed	F. tataricum	Ftclosed	1749.44
closed	F. tataricum	Ftclosed	2210.5
closed	F. tataricum	Ftclosed	476.653
closed	F. tataricum	Ftclosed	1733.5
closed	F. tataricum	Ftclosed	1798.46
closed	F. tataricum	Ftclosed	1056.83
closed	F. tataricum	Ftclosed	1451.04
closed	F. tataricum	Ftclosed	1405.45
closed	F. tataricum	Ftclosed	646.506
closed	F. tataricum	Ftclosed	1112.02
closed	F. tataricum	Ftclosed	554.981
closed	F. tataricum	Ftclosed	447.344
closed	F. tataricum	Ftclosed	1768.12
closed	F. tataricum	Ftclosed	661.932
closed	F. tataricum	Ftclosed	3474.89
closed	F. tataricum	Ftclosed	3118.21
closed	F. tataricum	Ftclosed	818.759
closed	F. tataricum	Ftclosed	3464.09
closed	F. tataricum	Ftclosed	593.373
closed	F. tataricum	Ftclosed	871.378
closed	F. tataricum	Ftclosed	1314.44
closed	F. tataricum	Ftclosed	1717.39
closed	F. tataricum	Ftclosed	2641.9
closed	F. tataricum	Ftclosed	418.721
closed	F. tataricum	Ftclosed	613.084
closed	F. tataricum	Ftclosed	1032.49
closed	F. tataricum	Ftclosed	991.184
closed	F. tataricum	Ftclosed	1016.38
closed	F. tataricum	Ftclosed	1059.23
closed	F. tataricum	Ftclosed	1331.4
closed	F. tataricum	Ftclosed	1415.73
closed	F. tataricum	Ftclosed	3016.06
closed	F. tataricum	Ftclosed	2010.13
closed	F. tataricum	Ftclosed	607.085
closed	F. tataricum	Ftclosed	1506.23
closed	F. tataricum	Ftclosed	2524.32
closed	F. tataricum	Ftclosed	2511.12
closed	F. tataricum	Ftclosed	2998.4
closed	F. tataricum	Ftclosed	4478.24
closed	F. tataricum	Ftclosed	1403.39
closed	F. tataricum	Ftclosed	1182.98
closed	F. tataricum	Ftclosed	1011.24
closed	F. tataricum	Ftclosed	521.558
closed	F. tataricum	Ftclosed	1555.93
closed	F. tataricum	Ftclosed	973.016
closed	F. tataricum	Ftclosed	1496.8
closed	F. tataricum	Ftclosed	1371.34
closed	F. tataricum	Ftclosed	1157.95
closed	F. tataricum	Ftclosed	599.715
closed	F. tataricum	Ftclosed	2444.79
closed	F. tataricum	Ftclosed	1116.82
closed	F. tataricum	Ftclosed	2224.21
closed	F. tataricum	Ftclosed	3788.03
closed	F. tataricum	Ftclosed	663.132
closed	F. tataricum	Ftclosed	473.568
closed	F. tataricum	Ftclosed	4272.91
closed	F. tataricum	Ftclosed	3646.28
closed	F. tataricum	Ftclosed	581.89
closed	F. tataricum	Ftclosed	1691.17
closed	F. tataricum	Ftclosed	509.218
closed	F. tataricum	Ftclosed	1013.64
closed	F. tataricum	Ftclosed	602.286
closed	F. tataricum	Ftclosed	980.557
closed	F. tataricum	Ftclosed	2947.84
closed	F. tataricum	Ftclosed	2206.55
closed	F. tataricum	Ftclosed	2403.32
closed	F. tataricum	Ftclosed	1261.99
closed	F. tataricum	Ftclosed	594.059
closed	F. tataricum	Ftclosed	4126.53
closed	F. tataricum	Ftclosed	3642.17
closed	F. tataricum	Ftclosed	1904.72
closed	F. tataricum	Ftclosed	4459.21
closed	F. tataricum	Ftclosed	607.428
closed	F. tataricum	Ftclosed	1388.31
closed	F. tataricum	Ftclosed	687.47
closed	F. tataricum	Ftclosed	4285.25
closed	F. tataricum	Ftclosed	1766.92
closed	F. tataricum	Ftclosed	3369.3
closed	F. tataricum	Ftclosed	2657.15
closed	F. tataricum	Ftclosed	1519.26
closed	F. tataricum	Ftclosed	2880.48
closed	F. tataricum	Ftclosed	1892.21
closed	F. tataricum	Ftclosed	1393.45
closed	F. tataricum	Ftclosed	1416.08
closed	F. tataricum	Ftclosed	3869.44
closed	F. tataricum	Ftclosed	2833.86
closed	F. tataricum	Ftclosed	2260.2
closed	F. tataricum	Ftclosed	1926.15
closed	F. tataricum	Ftclosed	373.472
closed	F. tataricum	Ftclosed	3031.66
closed	F. tataricum	Ftclosed	993.583
closed	F. tataricum	Ftclosed	1519.94
closed	F. tataricum	Ftclosed	505.276
closed	F. tataricum	Ftclosed	2513.01
closed	F. tataricum	Ftclosed	1575.82
closed	F. tataricum	Ftclosed	1867.88
closed	F. tataricum	Ftclosed	540.069
closed	F. tataricum	Ftclosed	1347.35
closed	F. tataricum	Ftclosed	1176.12
closed	F. tataricum	Ftclosed	863.494
closed	F. tataricum	Ftclosed	2382.41
closed	F. tataricum	Ftclosed	2251.12
closed	F. tataricum	Ftclosed	540.241
closed	F. tataricum	Ftclosed	4380.2
closed	F. tataricum	Ftclosed	1399.11
closed	F. tataricum	Ftclosed	3232.87
closed	F. tataricum	Ftclosed	4787.27
closed	F. tataricum	Ftclosed	2992.75
closed	F. tataricum	Ftclosed	1668.88
closed	F. tataricum	Ftclosed	843.44
closed	F. tataricum	Ftclosed	2513.52
closed	F. tataricum	Ftclosed	405.009
closed	F. tataricum	Ftclosed	1549.08
closed	F. tataricum	Ftclosed	990.498
closed	F. tataricum	Ftclosed	2967.89
closed	F. tataricum	Ftclosed	1435.96
closed	F. tataricum	Ftclosed	2275.8
closed	F. tataricum	Ftclosed	2245.63
closed	F. tataricum	Ftclosed	3325.77
closed	F. tataricum	Ftclosed	1276.04
closed	F. tataricum	Ftclosed	3538.99
closed	F. tataricum	Ftclosed	1335.35
closed	F. tataricum	Ftclosed	1875.42
closed	F. tataricum	Ftclosed	1681.22
closed	F. tataricum	Ftclosed	1534.34
closed	F. tataricum	Ftclosed	2593.57
closed	F. tataricum	Ftclosed	1982.37
closed	F. tataricum	Ftclosed	3261.33
closed	F. tataricum	Ftclosed	2463.3
closed	F. tataricum	Ftclosed	3111.35
closed	F. tataricum	Ftclosed	1096.93
closed	F. tataricum	Ftclosed	2986.41
closed	F. tataricum	Ftclosed	1812.86
closed	F. tataricum	Ftclosed	3748.95
closed	F. tataricum	Ftclosed	2251.46
closed	F. tataricum	Ftclosed	1643
closed	F. tataricum	Ftclosed	600.229
closed	F. tataricum	Ftclosed	5439.09
closed	F. tataricum	Ftclosed	2114.51
closed	F. tataricum	Ftclosed	1991.62
closed	F. tataricum	Ftclosed	1604.78
closed	F. tataricum	Ftclosed	1146.13
closed	F. tataricum	Ftclosed	573.491
closed	F. tataricum	Ftclosed	3479.86
closed	F. tataricum	Ftclosed	605.543
closed	F. tataricum	Ftclosed	1301.41
closed	F. tataricum	Ftclosed	1211.26
closed	F. tataricum	Ftclosed	880.633
closed	F. tataricum	Ftclosed	903.258
closed	F. tataricum	Ftclosed	3163.8
closed	F. tataricum	Ftclosed	2504.95
closed	F. tataricum	Ftclosed	2779.36
closed	F. tataricum	Ftclosed	980.214
closed	F. tataricum	Ftclosed	2583.8
closed	F. tataricum	Ftclosed	1650.72
closed	F. tataricum	Ftclosed	439.974
closed	F. tataricum	Ftclosed	1967.46
closed	F. tataricum	Ftclosed	1058.71
closed	F. tataricum	Ftclosed	1685.85
closed	F. tataricum	Ftclosed	3091.64
closed	F. tataricum	Ftclosed	1079.8
closed	F. tataricum	Ftclosed	843.955
closed	F. tataricum	Ftclosed	1689.79
closed	F. tataricum	Ftclosed	2601.28
closed	F. tataricum	Ftclosed	1216.91
closed	F. tataricum	Ftclosed	1077.22
closed	F. tataricum	Ftclosed	1493.2
closed	F. tataricum	Ftclosed	747.973
closed	F. tataricum	Ftclosed	803.162
closed	F. tataricum	Ftclosed	1646.26
closed	F. tataricum	Ftclosed	650.791
closed	F. tataricum	Ftclosed	1424.13
closed	F. tataricum	Ftclosed	3126.61
closed	F. tataricum	Ftclosed	589.945
closed	F. tataricum	Ftclosed	503.562
closed	F. tataricum	Ftclosed	2324.3
closed	F. tataricum	Ftclosed	1571.19
closed	F. tataricum	Ftclosed	1772.92
closed	F. tataricum	Ftclosed	1399.28
closed	F. tataricum	Ftclosed	2110.06
closed	F. tataricum	Ftclosed	1321.29
closed	F. tataricum	Ftclosed	609.999
closed	F. tataricum	Ftclosed	1236.62
closed	F. tataricum	Ftclosed	1371
closed	F. tataricum	Ftclosed	538.184
closed	F. tataricum	Ftclosed	1173.04
closed	F. tataricum	Ftclosed	1142.87
closed	F. tataricum	Ftclosed	921.254
closed	F. tataricum	Ftclosed	2121.54
closed	F. tataricum	Ftclosed	597.487
closed	F. tataricum	Ftclosed	1019.46
closed	F. tataricum	Ftclosed	3185.57
closed	F. tataricum	Ftclosed	571.263
closed	F. tataricum	Ftclosed	1475.21
closed	F. tataricum	Ftclosed	659.018
closed	F. tataricum	Ftclosed	2182.73
closed	F. tataricum	Ftclosed	439.631
closed	F. tataricum	Ftclosed	631.252
closed	F. tataricum	Ftclosed	708.723
closed	F. tataricum	Ftclosed	1800.52
closed	F. tataricum	Ftclosed	1223.08
closed	F. tataricum	Ftclosed	3377.36
closed	F. tataricum	Ftclosed	783.795
closed	F. tataricum	Ftclosed	2832.32
closed	F. tataricum	Ftclosed	1623.81
closed	F. tataricum	Ftclosed	1634.78
closed	F. tataricum	Ftclosed	2015.79
closed	F. tataricum	Ftclosed	1156.24
closed	F. tataricum	Ftclosed	696.382
closed	F. tataricum	Ftclosed	772.654
closed	F. tataricum	Ftclosed	1245.71
closed	F. tataricum	Ftclosed	773.168
closed	F. tataricum	Ftclosed	3109.47
closed	F. tataricum	Ftclosed	1509.83
closed	F. tataricum	Ftclosed	1584.9
closed	F. tataricum	Ftclosed	1977.74
closed	F. tataricum	Ftclosed	3741.75
closed	F. tataricum	Ftclosed	1748.93
closed	F. tataricum	Ftclosed	659.018
closed	F. tataricum	Ftclosed	2048.18
closed	F. tataricum	Ftclosed	963.589
closed	F. tataricum	Ftclosed	1289.07
closed	F. tataricum	Ftclosed	880.976
closed	F. tataricum	Ftclosed	934.28
closed	F. tataricum	Ftclosed	1326.61
closed	F. tataricum	Ftclosed	661.76
closed	F. tataricum	Ftclosed	878.748
closed	F. tataricum	Ftclosed	3035.77
closed	F. tataricum	Ftclosed	671.53
closed	F. tataricum	Ftclosed	1122.13
closed	F. tataricum	Ftclosed	663.474
closed	F. tataricum	Ftclosed	1049.97
closed	F. tataricum	Ftclosed	2738.05
closed	F. tataricum	Ftclosed	4390.65
closed	F. tataricum	Ftclosed	2042.87
closed	F. tataricum	Ftclosed	1157.95
closed	F. tataricum	Ftclosed	1786.12
closed	F. tataricum	Ftclosed	3624.68
closed	F. tataricum	Ftclosed	1297.3
closed	F. tataricum	Ftclosed	3843.9
closed	F. tataricum	Ftclosed	1924.44
closed	F. tataricum	Ftclosed	1197.55
closed	F. tataricum	Ftclosed	1555.42
closed	F. tataricum	Ftclosed	2026.76
closed	F. tataricum	Ftclosed	2350.7
closed	F. tataricum	Ftclosed	2120.86
closed	F. tataricum	Ftclosed	1240.05
closed	F. tataricum	Ftclosed	2562.37
closed	F. tataricum	Ftclosed	3034.74
closed	F. tataricum	Ftclosed	2948.36
closed	F. tataricum	Ftclosed	720.035
closed	F. tataricum	Ftclosed	965.303
closed	F. tataricum	Ftclosed	3198.59
closed	F. tataricum	Ftclosed	2637.44
closed	F. tataricum	Ftclosed	1243.65
closed	F. tataricum	Ftclosed	921.768
closed	F. tataricum	Ftclosed	1300.55
closed	F. tataricum	Ftclosed	1334.32
closed	F. tataricum	Ftclosed	1692.71
[truncated: 7,001 more rows]

## Sheet: Stigma
Additional file 2. Excel table containing raw numerical data for DNA methylation.
openclosed	species	type	alexa
open	F. tataricum	Ftopen	268.064
open	F. tataricum	Ftopen	421.806
open	F. tataricum	Ftopen	409.98
open	F. tataricum	Ftopen	299.6
open	F. tataricum	Ftopen	1910.55
open	F. tataricum	Ftopen	1757.67
open	F. tataricum	Ftopen	1130.7
open	F. tataricum	Ftopen	1351.12
open	F. tataricum	Ftopen	567.321
open	F. tataricum	Ftopen	440.317
open	F. tataricum	Ftopen	846.526
open	F. tataricum	Ftopen	605.714
open	F. tataricum	Ftopen	601.772
open	F. tataricum	Ftopen	322.225
open	F. tataricum	Ftopen	1099.34
open	F. tataricum	Ftopen	333.365
open	F. tataricum	Ftopen	1697.85
open	F. tataricum	Ftopen	286.232
open	F. tataricum	Ftopen	337.993
open	F. tataricum	Ftopen	197.963
open	F. tataricum	Ftopen	523.444
open	F. tataricum	Ftopen	944.735
open	F. tataricum	Ftopen	434.318
open	F. tataricum	Ftopen	527.9
open	F. tataricum	Ftopen	1680.54
open	F. tataricum	Ftopen	1608.38
open	F. tataricum	Ftopen	1362.94
open	F. tataricum	Ftopen	531.671
open	F. tataricum	Ftopen	976.272
open	F. tataricum	Ftopen	443.402
open	F. tataricum	Ftopen	772.311
open	F. tataricum	Ftopen	225.043
open	F. tataricum	Ftopen	543.497
open	F. tataricum	Ftopen	411.008
open	F. tataricum	Ftopen	218.187
open	F. tataricum	Ftopen	711.637
open	F. tataricum	Ftopen	1161.72
open	F. tataricum	Ftopen	306.799
open	F. tataricum	Ftopen	272.006
open	F. tataricum	Ftopen	440.488
open	F. tataricum	Ftopen	471.854
open	F. tataricum	Ftopen	1146.3
open	F. tataricum	Ftopen	771.111
open	F. tataricum	Ftopen	639.65
open	F. tataricum	Ftopen	750.886
open	F. tataricum	Ftopen	358.732
open	F. tataricum	Ftopen	875.149
open	F. tataricum	Ftopen	531.157
open	F. tataricum	Ftopen	596.116
open	F. tataricum	Ftopen	231.042
open	F. tataricum	Ftopen	431.233
open	F. tataricum	Ftopen	550.182
open	F. tataricum	Ftopen	451.457
open	F. tataricum	Ftopen	123.062
open	F. tataricum	Ftopen	751.572
open	F. tataricum	Ftopen	244.068
open	F. tataricum	Ftopen	1418.82
open	F. tataricum	Ftopen	612.398
open	F. tataricum	Ftopen	2967.21
open	F. tataricum	Ftopen	1013.47
open	F. tataricum	Ftopen	723.806
open	F. tataricum	Ftopen	1929.06
open	F. tataricum	Ftopen	594.059
open	F. tataricum	Ftopen	361.646
open	F. tataricum	Ftopen	394.725
open	F. tataricum	Ftopen	1443.67
open	F. tataricum	Ftopen	202.933
open	F. tataricum	Ftopen	304.4
open	F. tataricum	Ftopen	330.28
open	F. tataricum	Ftopen	771.968
open	F. tataricum	Ftopen	352.39
open	F. tataricum	Ftopen	233.613
open	F. tataricum	Ftopen	312.627
open	F. tataricum	Ftopen	500.648
open	F. tataricum	Ftopen	803.162
open	F. tataricum	Ftopen	804.533
open	F. tataricum	Ftopen	100.61
open	F. tataricum	Ftopen	313.312
open	F. tataricum	Ftopen	242.354
open	F. tataricum	Ftopen	715.579
open	F. tataricum	Ftopen	839.155
open	F. tataricum	Ftopen	346.906
open	F. tataricum	Ftopen	466.197
open	F. tataricum	Ftopen	443.573
open	F. tataricum	Ftopen	409.808
open	F. tataricum	Ftopen	155.799
open	F. tataricum	Ftopen	378.614
open	F. tataricum	Ftopen	244.411
open	F. tataricum	Ftopen	584.289
open	F. tataricum	Ftopen	396.611
open	F. tataricum	Ftopen	205.504
open	F. tataricum	Ftopen	341.935
open	F. tataricum	Ftopen	563.208
open	F. tataricum	Ftopen	357.532
open	F. tataricum	Ftopen	539.212
open	F. tataricum	Ftopen	729.462
open	F. tataricum	Ftopen	708.037
open	F. tataricum	Ftopen	1105.68
open	F. tataricum	Ftopen	229.328
open	F. tataricum	Ftopen	510.932
open	F. tataricum	Ftopen	468.254
open	F. tataricum	Ftopen	390.955
open	F. tataricum	Ftopen	336.108
open	F. tataricum	Ftopen	332.508
open	F. tataricum	Ftopen	571.435
open	F. tataricum	Ftopen	535.27
open	F. tataricum	Ftopen	218.873
open	F. tataricum	Ftopen	1030.43
open	F. tataricum	Ftopen	747.801
open	F. tataricum	Ftopen	598.001
open	F. tataricum	Ftopen	351.191
open	F. tataricum	Ftopen	704.781
open	F. tataricum	Ftopen	789.793
open	F. tataricum	Ftopen	259.837
open	F. tataricum	Ftopen	217.844
open	F. tataricum	Ftopen	730.49
open	F. tataricum	Ftopen	396.096
open	F. tataricum	Ftopen	243.725
open	F. tataricum	Ftopen	394.897
open	F. tataricum	Ftopen	436.375
open	F. tataricum	Ftopen	375.529
open	F. tataricum	Ftopen	240.812
open	F. tataricum	Ftopen	306.113
open	F. tataricum	Ftopen	137.631
open	F. tataricum	Ftopen	278.519
open	F. tataricum	Ftopen	1672.14
open	F. tataricum	Ftopen	1272.62
open	F. tataricum	Ftopen	209.96
open	F. tataricum	Ftopen	1068.83
open	F. tataricum	Ftopen	390.269
open	F. tataricum	Ftopen	411.351
open	F. tataricum	Ftopen	486.079
open	F. tataricum	Ftopen	1699.56
open	F. tataricum	Ftopen	564.75
open	F. tataricum	Ftopen	3095.41
open	F. tataricum	Ftopen	441.516
open	F. tataricum	Ftopen	337.65
open	F. tataricum	Ftopen	276.119
open	F. tataricum	Ftopen	321.539
open	F. tataricum	Ftopen	530.3
open	F. tataricum	Ftopen	831.271
open	F. tataricum	Ftopen	608.285
open	F. tataricum	Ftopen	95.468
open	F. tataricum	Ftopen	267.035
open	F. tataricum	Ftopen	105.066
open	F. tataricum	Ftopen	456.771
open	F. tataricum	Ftopen	262.236
open	F. tataricum	Ftopen	347.763
open	F. tataricum	Ftopen	236.184
open	F. tataricum	Ftopen	141.916
open	F. tataricum	Ftopen	410.151
open	F. tataricum	Ftopen	834.528
open	F. tataricum	Ftopen	786.365
open	F. tataricum	Ftopen	239.44
open	F. tataricum	Ftopen	388.212
open	F. tataricum	Ftopen	469.625
open	F. tataricum	Ftopen	767.169
open	F. tataricum	Ftopen	242.526
open	F. tataricum	Ftopen	488.65
open	F. tataricum	Ftopen	225.215
open	F. tataricum	Ftopen	261.55
open	F. tataricum	Ftopen	383.585
open	F. tataricum	Ftopen	208.932
open	F. tataricum	Ftopen	464.484
open	F. tataricum	Ftopen	720.549
open	F. tataricum	Ftopen	376.043
open	F. tataricum	Ftopen	640.679
open	F. tataricum	Ftopen	694.326
open	F. tataricum	Ftopen	317.768
open	F. tataricum	Ftopen	161.455
open	F. tataricum	Ftopen	495.506
open	F. tataricum	Ftopen	526.015
open	F. tataricum	Ftopen	318.968
open	F. tataricum	Ftopen	476.138
open	F. tataricum	Ftopen	573.32
open	F. tataricum	Ftopen	497.734
open	F. tataricum	Ftopen	979.186
open	F. tataricum	Ftopen	434.146
open	F. tataricum	Ftopen	299.429
open	F. tataricum	Ftopen	1715.16
open	F. tataricum	Ftopen	1451.9
open	F. tataricum	Ftopen	499.963
open	F. tataricum	Ftopen	170.882
open	F. tataricum	Ftopen	162.998
open	F. tataricum	Ftopen	412.036
open	F. tataricum	Ftopen	451.286
open	F. tataricum	Ftopen	163.341
open	F. tataricum	Ftopen	595.602
open	F. tataricum	Ftopen	745.23
open	F. tataricum	Ftopen	327.709
open	F. tataricum	Ftopen	618.054
open	F. tataricum	Ftopen	194.363
open	F. tataricum	Ftopen	510.418
open	F. tataricum	Ftopen	371.073
open	F. tataricum	Ftopen	742.145
open	F. tataricum	Ftopen	171.396
open	F. tataricum	Ftopen	493.964
open	F. tataricum	Ftopen	1711.39
open	F. tataricum	Ftopen	547.782
open	F. tataricum	Ftopen	489.507
open	F. tataricum	Ftopen	1322.15
open	F. tataricum	Ftopen	693.64
open	F. tataricum	Ftopen	2462.79
open	F. tataricum	Ftopen	615.312
open	F. tataricum	Ftopen	737.86
open	F. tataricum	Ftopen	2112.46
open	F. tataricum	Ftopen	376.043
open	F. tataricum	Ftopen	568.35
open	F. tataricum	Ftopen	862.808
open	F. tataricum	Ftopen	558.237
open	F. tataricum	Ftopen	184.251
open	F. tataricum	Ftopen	389.412
open	F. tataricum	Ftopen	383.413
open	F. tataricum	Ftopen	313.484
open	F. tataricum	Ftopen	358.389
open	F. tataricum	Ftopen	180.652
open	F. tataricum	Ftopen	485.051
open	F. tataricum	Ftopen	525.501
open	F. tataricum	Ftopen	327.881
open	F. tataricum	Ftopen	245.782
open	F. tataricum	Ftopen	611.713
open	F. tataricum	Ftopen	302.171
open	F. tataricum	Ftopen	800.934
open	F. tataricum	Ftopen	241.154
open	F. tataricum	Ftopen	214.417
open	F. tataricum	Ftopen	375.529
open	F. tataricum	Ftopen	200.876
open	F. tataricum	Ftopen	308.513
open	F. tataricum	Ftopen	651.991
open	F. tataricum	Ftopen	498.249
open	F. tataricum	Ftopen	180.994
open	F. tataricum	Ftopen	757.742
open	F. tataricum	Ftopen	266.692
open	F. tataricum	Ftopen	512.474
open	F. tataricum	Ftopen	371.415
open	F. tataricum	Ftopen	189.907
open	F. tataricum	Ftopen	275.948
open	F. tataricum	Ftopen	291.202
open	F. tataricum	Ftopen	631.081
open	F. tataricum	Ftopen	370.044
open	F. tataricum	Ftopen	185.622
open	F. tataricum	Ftopen	515.217
open	F. tataricum	Ftopen	661.075
open	F. tataricum	Ftopen	232.242
open	F. tataricum	Ftopen	924.511
open	F. tataricum	Ftopen	312.627
open	F. tataricum	Ftopen	300.457
open	F. tataricum	Ftopen	489.85
open	F. tataricum	Ftopen	240.297
open	F. tataricum	Ftopen	385.984
open	F. tataricum	Ftopen	240.983
open	F. tataricum	Ftopen	493.964
open	F. tataricum	Ftopen	103.352
open	F. tataricum	Ftopen	2549.35
open	F. tataricum	Ftopen	429.69
open	F. tataricum	Ftopen	524.301
open	F. tataricum	Ftopen	268.406
open	F. tataricum	Ftopen	421.292
open	F. tataricum	Ftopen	366.445
open	F. tataricum	Ftopen	365.245
open	F. tataricum	Ftopen	109.522
open	F. tataricum	Ftopen	320.511
open	F. tataricum	Ftopen	677.529
open	F. tataricum	Ftopen	411.694
open	F. tataricum	Ftopen	171.739
open	F. tataricum	Ftopen	640.507
open	F. tataricum	Ftopen	842.755
open	F. tataricum	Ftopen	1916.38
open	F. tataricum	Ftopen	289.145
open	F. tataricum	Ftopen	976.787
open	F. tataricum	Ftopen	185.451
open	F. tataricum	Ftopen	187.507
open	F. tataricum	Ftopen	236.355
open	F. tataricum	Ftopen	447.858
open	F. tataricum	Ftopen	304.742
open	F. tataricum	Ftopen	275.948
open	F. tataricum	Ftopen	592.516
open	F. tataricum	Ftopen	218.701
open	F. tataricum	Ftopen	460.713
open	F. tataricum	Ftopen	2257.63
open	F. tataricum	Ftopen	105.923
open	F. tataricum	Ftopen	604.686
open	F. tataricum	Ftopen	213.217
open	F. tataricum	Ftopen	325.138
open	F. tataricum	Ftopen	766.312
open	F. tataricum	Ftopen	723.463
open	F. tataricum	Ftopen	1760.92
open	F. tataricum	Ftopen	2160.79
open	F. tataricum	Ftopen	951.077
open	F. tataricum	Ftopen	795.964
open	F. tataricum	Ftopen	1782.01
open	F. tataricum	Ftopen	1907.3
open	F. tataricum	Ftopen	532.356
open	F. tataricum	Ftopen	373.644
open	F. tataricum	Ftopen	444.259
open	F. tataricum	Ftopen	920.569
open	F. tataricum	Ftopen	452.314
open	F. tataricum	Ftopen	452.829
open	F. tataricum	Ftopen	759.628
open	F. tataricum	Ftopen	455.057
open	F. tataricum	Ftopen	605.2
open	F. tataricum	Ftopen	282.461
open	F. tataricum	Ftopen	1216.23
open	F. tataricum	Ftopen	728.434
open	F. tataricum	Ftopen	1085.97
open	F. tataricum	Ftopen	1869.93
open	F. tataricum	Ftopen	760.656
open	F. tataricum	Ftopen	1036.6
open	F. tataricum	Ftopen	570.406
open	F. tataricum	Ftopen	638.451
open	F. tataricum	Ftopen	818.588
open	F. tataricum	Ftopen	528.586
open	F. tataricum	Ftopen	848.068
open	F. tataricum	Ftopen	292.23
open	F. tataricum	Ftopen	464.484
open	F. tataricum	Ftopen	340.736
open	F. tataricum	Ftopen	568.521
open	F. tataricum	Ftopen	965.646
open	F. tataricum	Ftopen	260.694
open	F. tataricum	Ftopen	331.652
open	F. tataricum	Ftopen	595.087
open	F. tataricum	Ftopen	1862.56
open	F. tataricum	Ftopen	2769.42
open	F. tataricum	Ftopen	388.384
open	F. tataricum	Ftopen	1453.61
open	F. tataricum	Ftopen	1179.2
open	F. tataricum	Ftopen	1305.35
open	F. tataricum	Ftopen	1401.68
open	F. tataricum	Ftopen	977.644
open	F. tataricum	Ftopen	1042.6
open	F. tataricum	Ftopen	806.762
open	F. tataricum	Ftopen	942.336
open	F. tataricum	Ftopen	1114.08
open	F. tataricum	Ftopen	189.393
open	F. tataricum	Ftopen	286.06
open	F. tataricum	Ftopen	393.868
open	F. tataricum	Ftopen	393.868
open	F. tataricum	Ftopen	301.143
open	F. tataricum	Ftopen	427.805
open	F. tataricum	Ftopen	188.193
open	F. tataricum	Ftopen	623.711
open	F. tataricum	Ftopen	382.728
open	F. tataricum	Ftopen	402.267
open	F. tataricum	Ftopen	402.438
open	F. tataricum	Ftopen	424.034
open	F. tataricum	Ftopen	541.269
open	F. tataricum	Ftopen	286.917
open	F. tataricum	Ftopen	575.548
open	F. tataricum	Ftopen	591.659
open	F. tataricum	Ftopen	435.003
open	F. tataricum	Ftopen	577.605
open	F. tataricum	Ftopen	658.333
open	F. tataricum	Ftopen	947.649
open	F. tataricum	Ftopen	475.11
open	F. tataricum	Ftopen	613.77
open	F. tataricum	Ftopen	581.376
open	F. tataricum	Ftopen	454.2
open	F. tataricum	Ftopen	1354.71
open	F. tataricum	Ftopen	672.216
open	F. tataricum	Ftopen	611.027
open	F. tataricum	Ftopen	859.552
open	F. tataricum	Ftopen	1688.77
open	F. tataricum	Ftopen	2350.36
open	F. tataricum	Ftopen	1030.26
open	F. tataricum	Ftopen	1056.66
open	F. tataricum	Ftopen	904.457
open	F. tataricum	Ftopen	1121.44
open	F. tataricum	Ftopen	1567.25
open	F. tataricum	Ftopen	1024.09
open	F. tataricum	Ftopen	2620.13
open	F. tataricum	Ftopen	688.327
open	F. tataricum	Ftopen	220.758
open	F. tataricum	Ftopen	356.504
open	F. tataricum	Ftopen	307.827
open	F. tataricum	Ftopen	2624.42
open	F. tataricum	Ftopen	511.275
open	F. tataricum	Ftopen	1431.16
open	F. tataricum	Ftopen	2263.63
open	F. tataricum	Ftopen	275.948
open	F. tataricum	Ftopen	429.69
open	F. tataricum	Ftopen	334.565
open	F. tataricum	Ftopen	2220.09
open	F. tataricum	Ftopen	373.301
open	F. tataricum	Ftopen	552.753
open	F. tataricum	Ftopen	615.998
open	F. tataricum	Ftopen	398.839
open	F. tataricum	Ftopen	302
open	F. tataricum	Ftopen	1922.55
open	F. tataricum	Ftopen	419.064
open	F. tataricum	Ftopen	1489.43
open	F. tataricum	Ftopen	947.306
open	F. tataricum	Ftopen	532.528
open	F. tataricum	Ftopen	895.373
open	F. tataricum	Ftopen	304.914
open	F. tataricum	Ftopen	952.791
open	F. tataricum	Ftopen	255.38
open	F. tataricum	Ftopen	816.36
open	F. tataricum	Ftopen	1233.54
open	F. tataricum	Ftopen	847.725
open	F. tataricum	Ftopen	448.544
open	F. tataricum	Ftopen	2442.22
open	F. tataricum	Ftopen	360.617
open	F. tataricum	Ftopen	722.949
open	F. tataricum	Ftopen	401.924
open	F. tataricum	Ftopen	720.721
open	F. tataricum	Ftopen	868.464
open	F. tataricum	Ftopen	406.723
open	F. tataricum	Ftopen	379.985
open	F. tataricum	Ftopen	358.561
open	F. tataricum	Ftopen	904.115
open	F. tataricum	Ftopen	1882.1
open	F. tataricum	Ftopen	641.879
open	F. tataricum	Ftopen	932.395
open	F. tataricum	Ftopen	3790.43
open	F. tataricum	Ftopen	831.443
open	F. tataricum	Ftopen	390.098
open	F. tataricum	Ftopen	839.67
open	F. tataricum	Ftopen	6142.15
open	F. tataricum	Ftopen	1089.57
open	F. tataricum	Ftopen	963.418
open	F. tataricum	Ftopen	799.392
open	F. tataricum	Ftopen	996.497
open	F. tataricum	Ftopen	327.367
open	F. tataricum	Ftopen	721.235
open	F. tataricum	Ftopen	335.079
open	F. tataricum	Ftopen	1359
open	F. tataricum	Ftopen	469.454
open	F. tataricum	Ftopen	551.724
open	F. tataricum	Ftopen	653.533
open	F. tataricum	Ftopen	1082.37
open	F. tataricum	Ftopen	2065.49
open	F. tataricum	Ftopen	489.85
open	F. tataricum	Ftopen	271.149
open	F. tataricum	Ftopen	931.195
open	F. tataricum	Ftopen	1668.54
open	F. tataricum	Ftopen	1237.99
open	F. tataricum	Ftopen	699.81
open	F. tataricum	Ftopen	2239.63
open	F. tataricum	Ftopen	1840.45
open	F. tataricum	Ftopen	457.285
open	F. tataricum	Ftopen	633.48
open	F. tataricum	Ftopen	270.463
open	F. tataricum	Ftopen	822.701
open	F. tataricum	Ftopen	743.002
open	F. tataricum	Ftopen	499.448
open	F. tataricum	Ftopen	888.689
open	F. tataricum	Ftopen	780.024
open	F. tataricum	Ftopen	236.012
open	F. tataricum	Ftopen	842.755
open	F. tataricum	Ftopen	755.857
open	F. tataricum	Ftopen	968.731
open	F. tataricum	Ftopen	305.599
open	F. tataricum	Ftopen	588.232
open	F. tataricum	Ftopen	330.109
open	F. tataricum	Ftopen	501.334
open	F. tataricum	Ftopen	257.608
open	F. tataricum	Ftopen	979.358
open	F. tataricum	Ftopen	1052.71
open	F. tataricum	Ftopen	665.531
open	F. tataricum	Ftopen	797.506
open	F. tataricum	Ftopen	898.459
open	F. tataricum	Ftopen	440.659
open	F. tataricum	Ftopen	2936.7
open	F. tataricum	Ftopen	477.852
open	F. tataricum	Ftopen	817.731
open	F. tataricum	Ftopen	1371.68
open	F. tataricum	Ftopen	249.039
open	F. tataricum	Ftopen	304.914
open	F. tataricum	Ftopen	1429.44
open	F. tataricum	Ftopen	583.775
open	F. tataricum	Ftopen	260.351
open	F. tataricum	Ftopen	550.353
open	F. tataricum	Ftopen	597.658
open	F. tataricum	Ftopen	1328.66
open	F. tataricum	Ftopen	1304.33
open	F. tataricum	Ftopen	520.016
open	F. tataricum	Ftopen	252.809
open	F. tataricum	Ftopen	513.846
open	F. tataricum	Ftopen	577.091
open	F. tataricum	Ftopen	308.17
open	F. tataricum	Ftopen	713.865
open	F. tataricum	Ftopen	435.003
open	F. tataricum	Ftopen	366.616
open	F. tataricum	Ftopen	400.553
open	F. tataricum	Ftopen	925.882
open	F. tataricum	Ftopen	897.087
open	F. tataricum	Ftopen	406.723
open	F. tataricum	Ftopen	732.376
open	F. tataricum	Ftopen	450.943
open	F. tataricum	Ftopen	947.306
open	F. tataricum	Ftopen	3378.22
open	F. tataricum	Ftopen	759.113
open	F. tataricum	Ftopen	2104.23
open	F. tataricum	Ftopen	301.143
open	F. tataricum	Ftopen	500.134
open	F. tataricum	Ftopen	620.797
open	F. tataricum	Ftopen	308.513
open	F. tataricum	Ftopen	163.512
open	F. tataricum	Ftopen	629.195
open	F. tataricum	Ftopen	1066.26
open	F. tataricum	Ftopen	1111.85
open	F. tataricum	Ftopen	501.162
open	F. tataricum	Ftopen	412.55
open	F. tataricum	Ftopen	208.418
open	F. tataricum	Ftopen	564.236
open	F. tataricum	Ftopen	1061.46
open	F. tataricum	Ftopen	502.533
open	F. tataricum	Ftopen	1067.28
open	F. tataricum	Ftopen	462.427
open	F. tataricum	Ftopen	166.254
open	F. tataricum	Ftopen	729.462
open	F. tataricum	Ftopen	529.271
open	F. tataricum	Ftopen	731.519
open	F. tataricum	Ftopen	954.676
open	F. tataricum	Ftopen	611.884
open	F. tataricum	Ftopen	452.314
open	F. tataricum	Ftopen	152.371
open	F. tataricum	Ftopen	535.784
open	F. tataricum	Ftopen	439.974
open	F. tataricum	Ftopen	192.992
open	F. tataricum	Ftopen	230.185
open	F. tataricum	Ftopen	571.435
open	F. tataricum	Ftopen	337.993
open	F. tataricum	Ftopen	321.539
open	F. tataricum	Ftopen	1529.88
open	F. tataricum	Ftopen	1077.4
open	F. tataricum	Ftopen	392.497
open	F. tataricum	Ftopen	685.927
open	F. tataricum	Ftopen	3340.17
open	F. tataricum	Ftopen	401.581
open	F. tataricum	Ftopen	1017.75
open	F. tataricum	Ftopen	596.973
open	F. tataricum	Ftopen	818.417
open	F. tataricum	Ftopen	752.6
open	F. tataricum	Ftopen	609.656
open	F. tataricum	Ftopen	398.153
open	F. tataricum	Ftopen	478.024
open	F. tataricum	Ftopen	511.789
open	F. tataricum	Ftopen	758.771
open	F. tataricum	Ftopen	530.128
open	F. tataricum	Ftopen	2547.29
open	F. tataricum	Ftopen	697.582
open	F. tataricum	Ftopen	363.017
open	F. tataricum	Ftopen	3033.03
open	F. tataricum	Ftopen	308.17
open	F. tataricum	Ftopen	704.781
open	F. tataricum	Ftopen	512.817
open	F. tataricum	Ftopen	664.16
open	F. tataricum	Ftopen	566.978
open	F. tataricum	Ftopen	874.292
open	F. tataricum	Ftopen	548.296
open	F. tataricum	Ftopen	548.982
open	F. tataricum	Ftopen	1093.34
open	F. tataricum	Ftopen	574.863
open	F. tataricum	Ftopen	321.539
open	F. tataricum	Ftopen	506.818
open	F. tataricum	Ftopen	532.185
open	F. tataricum	Ftopen	361.474
open	F. tataricum	Ftopen	355.476
open	F. tataricum	Ftopen	286.746
open	F. tataricum	Ftopen	425.577
open	F. tataricum	Ftopen	380.157
open	F. tataricum	Ftopen	416.835
open	F. tataricum	Ftopen	205.675
open	F. tataricum	Ftopen	757.571
open	F. tataricum	Ftopen	680.957
open	F. tataricum	Ftopen	411.179
open	F. tataricum	Ftopen	223.672
open	F. tataricum	Ftopen	1204.74
open	F. tataricum	Ftopen	1973.11
open	F. tataricum	Ftopen	972.502
open	F. tataricum	Ftopen	236.184
open	F. tataricum	Ftopen	106.094
open	F. tataricum	Ftopen	443.916
open	F. tataricum	Ftopen	1107.9
open	F. tataricum	Ftopen	1065.91
open	F. tataricum	Ftopen	889.717
open	F. tataricum	Ftopen	530.3
open	F. tataricum	Ftopen	388.384
open	F. tataricum	Ftopen	446.487
open	F. tataricum	Ftopen	217.844
open	F. tataricum	Ftopen	215.616
open	F. tataricum	Ftopen	289.317
open	F. tataricum	Ftopen	848.068
open	F. tataricum	Ftopen	467.226
open	F. tataricum	Ftopen	1037.12
open	F. tataricum	Ftopen	336.965
open	F. tataricum	Ftopen	1427.22
open	F. tataricum	Ftopen	225.729
open	F. tataricum	Ftopen	694.84
open	F. tataricum	Ftopen	376.9
open	F. tataricum	Ftopen	260.865
open	F. tataricum	Ftopen	489.507
open	F. tataricum	Ftopen	1281.7
open	F. tataricum	Ftopen	330.28
open	F. tataricum	Ftopen	393.011
open	F. tataricum	Ftopen	356.675
open	F. tataricum	Ftopen	207.904
open	F. tataricum	Ftopen	512.646
open	F. tataricum	Ftopen	601.6
open	F. tataricum	Ftopen	257.437
open	F. tataricum	Ftopen	168.825
open	F. tataricum	Ftopen	280.575
open	F. tataricum	Ftopen	249.553
open	F. tataricum	Ftopen	164.54
open	F. tataricum	Ftopen	1043.12
open	F. tataricum	Ftopen	801.277
open	F. tataricum	Ftopen	558.58
open	F. tataricum	Ftopen	535.613
open	F. tataricum	Ftopen	719.35
open	F. tataricum	Ftopen	376.729
open	F. tataricum	Ftopen	447.344
open	F. tataricum	Ftopen	531.328
open	F. tataricum	Ftopen	554.295
open	F. tataricum	Ftopen	369.187
open	F. tataricum	Ftopen	247.153
open	F. tataricum	Ftopen	340.393
open	F. tataricum	Ftopen	1047.57
open	F. tataricum	Ftopen	610.856
open	F. tataricum	Ftopen	430.033
open	F. tataricum	Ftopen	524.301
open	F. tataricum	Ftopen	336.793
open	F. tataricum	Ftopen	725.177
open	F. tataricum	Ftopen	216.816
open	F. tataricum	Ftopen	4426.13
open	F. tataricum	Ftopen	425.062
open	F. tataricum	Ftopen	223.329
open	F. tataricum	Ftopen	289.659
open	F. tataricum	Ftopen	476.653
open	F. tataricum	Ftopen	580.176
open	F. tataricum	Ftopen	364.045
open	F. tataricum	Ftopen	460.541
open	F. tataricum	Ftopen	258.123
open	F. tataricum	Ftopen	248.182
open	F. tataricum	Ftopen	1004.04
open	F. tataricum	Ftopen	307.656
open	F. tataricum	Ftopen	302.514
open	F. tataricum	Ftopen	137.974
open	F. tataricum	Ftopen	1326.09
open	F. tataricum	Ftopen	307.485
open	F. tataricum	Ftopen	2808.15
open	F. tataricum	Ftopen	252.638
open	F. tataricum	Ftopen	182.708
open	F. tataricum	Ftopen	272.691
open	F. tataricum	Ftopen	526.358
open	F. tataricum	Ftopen	1407.33
open	F. tataricum	Ftopen	604.171
open	F. tataricum	Ftopen	2426.28
open	F. tataricum	Ftopen	1000.27
open	F. tataricum	Ftopen	4887.7
open	F. tataricum	Ftopen	2267.23
open	F. tataricum	Ftopen	1767.95
open	F. tataricum	Ftopen	1347.86
open	F. tataricum	Ftopen	1762.12
open	F. tataricum	Ftopen	1732.82
open	F. tataricum	Ftopen	1409.39
open	F. tataricum	Ftopen	286.917
open	F. tataricum	Ftopen	1529.2
open	F. tataricum	Ftopen	499.106
open	F. tataricum	Ftopen	518.816
open	F. tataricum	Ftopen	652.162
open	F. tataricum	Ftopen	395.925
open	F. tataricum	Ftopen	1137.56
open	F. tataricum	Ftopen	1563.99
open	F. tataricum	Ftopen	2028.3
open	F. tataricum	Ftopen	755.171
open	F. tataricum	Ftopen	1289.76
open	F. tataricum	Ftopen	3130.89
open	F. tataricum	Ftopen	765.627
open	F. tataricum	Ftopen	1065.06
open	F. tataricum	Ftopen	906.857
open	F. tataricum	Ftopen	375.186
open	F. tataricum	Ftopen	244.925
open	F. tataricum	Ftopen	255.037
open	F. tataricum	Ftopen	397.468
open	F. tataricum	Ftopen	617.369
open	F. tataricum	Ftopen	320.339
open	F. tataricum	Ftopen	665.703
open	F. tataricum	Ftopen	409.808
open	F. tataricum	Ftopen	2107.14
open	F. tataricum	Ftopen	617.197
open	F. tataricum	Ftopen	794.25
open	F. tataricum	Ftopen	954.334
open	F. tataricum	Ftopen	160.598
open	F. tataricum	Ftopen	1461.67
open	F. tataricum	Ftopen	837.784
open	F. tataricum	Ftopen	391.983
open	F. tataricum	Ftopen	2199.87
open	F. tataricum	Ftopen	375.015
open	F. tataricum	Ftopen	569.549
open	F. tataricum	Ftopen	456.257
open	F. tataricum	Ftopen	965.817
open	F. tataricum	Ftopen	586.86
open	F. tataricum	Ftopen	2094.12
open	F. tataricum	Ftopen	2380.69
open	F. tataricum	Ftopen	1111.85
open	F. tataricum	Ftopen	1551.99
open	F. tataricum	Ftopen	814.303
open	F. tataricum	Ftopen	865.55
open	F. tataricum	Ftopen	4494.69
open	F. tataricum	Ftopen	836.756
open	F. tataricum	Ftopen	2643.44
open	F. tataricum	Ftopen	1609.07
open	F. tataricum	Ftopen	1905.24
open	F. tataricum	Ftopen	1706.93
open	F. tataricum	Ftopen	592.002
open	F. tataricum	Ftopen	1924.61
open	F. tataricum	Ftopen	614.112
open	F. tataricum	Ftopen	920.911
open	F. tataricum	Ftopen	2935.84
open	F. tataricum	Ftopen	401.41
open	F. tataricum	Ftopen	2813.81
open	F. tataricum	Ftopen	1634.26
open	F. tataricum	Ftopen	5767.48
open	F. tataricum	Ftopen	598.001
open	F. tataricum	Ftopen	676.329
open	F. tataricum	Ftopen	529.614
open	F. tataricum	Ftopen	3607.2
open	F. tataricum	Ftopen	586.346
open	F. tataricum	Ftopen	396.953
open	F. tataricum	Ftopen	768.026
open	F. tataricum	Ftopen	878.577
open	F. tataricum	Ftopen	2742.68
open	F. tataricum	Ftopen	1411.96
open	F. tataricum	Ftopen	714.208
open	F. tataricum	Ftopen	3100.56
open	F. tataricum	Ftopen	318.283
open	F. tataricum	Ftopen	1721.16
open	F. tataricum	Ftopen	445.973
open	F. tataricum	Ftopen	931.881
open	F. tataricum	Ftopen	857.323
open	F. tataricum	Ftopen	738.375
open	F. tataricum	Ftopen	316.911
open	F. tataricum	Ftopen	1756.98
open	F. tataricum	Ftopen	846.011
open	F. tataricum	Ftopen	360.96
open	F. tataricum	Ftopen	321.368
open	F. tataricum	Ftopen	1097.28
open	F. tataricum	Ftopen	382.042
open	F. tataricum	Ftopen	2178.1
open	F. tataricum	Ftopen	2134.57
open	F. tataricum	Ftopen	532.185
open	F. tataricum	Ftopen	414.607
open	F. tataricum	Ftopen	1819.71
open	F. tataricum	Ftopen	2683.72
open	F. tataricum	Ftopen	1782.69
open	F. tataricum	Ftopen	1862.9
open	F. tataricum	Ftopen	347.077
open	F. tataricum	Ftopen	288.631
open	F. tataricum	Ftopen	420.778
open	F. tataricum	Ftopen	622.511
open	F. tataricum	Ftopen	2073.89
open	F. tataricum	Ftopen	426.948
open	F. tataricum	Ftopen	755.171
open	F. tataricum	Ftopen	840.869
open	F. tataricum	Ftopen	401.067
open	F. tataricum	Ftopen	380.499
open	F. tataricum	Ftopen	2785.02
open	F. tataricum	Ftopen	272.691
open	F. tataricum	Ftopen	511.789
open	F. tataricum	Ftopen	446.144
open	F. tataricum	Ftopen	314.512
open	F. tataricum	Ftopen	527.215
open	F. tataricum	Ftopen	404.666
open	F. tataricum	Ftopen	311.77
open	F. tataricum	Ftopen	674.272
open	F. tataricum	Ftopen	271.32
open	F. tataricum	Ftopen	775.739
open	F. tataricum	Ftopen	419.235
open	F. tataricum	Ftopen	704.438
open	F. tataricum	Ftopen	1194.46
open	F. tataricum	Ftopen	175.51
open	F. tataricum	Ftopen	263.607
open	F. tataricum	Ftopen	674.444
open	F. tataricum	Ftopen	426.434
open	F. tataricum	Ftopen	660.218
open	F. tataricum	Ftopen	294.116
open	F. tataricum	Ftopen	389.241
open	F. tataricum	Ftopen	715.922
open	F. tataricum	Ftopen	457.97
open	F. tataricum	Ftopen	350.505
open	F. tataricum	Ftopen	546.754
open	F. tataricum	Ftopen	785.851
open	F. tataricum	Ftopen	364.045
open	F. tataricum	Ftopen	486.594
open	F. tataricum	Ftopen	366.616
open	F. tataricum	Ftopen	482.994
open	F. tataricum	Ftopen	399.182
open	F. tataricum	Ftopen	272.691
open	F. tataricum	Ftopen	334.908
open	F. tataricum	Ftopen	309.027
open	F. tataricum	Ftopen	420.778
open	F. tataricum	Ftopen	409.808
open	F. tataricum	Ftopen	673.073
open	F. tataricum	Ftopen	461.57
open	F. tataricum	Ftopen	368.502
open	F. tataricum	Ftopen	759.456
open	F. tataricum	Ftopen	478.024
open	F. tataricum	Ftopen	198.991
open	F. tataricum	Ftopen	162.655
open	F. tataricum	Ftopen	712.837
open	F. tataricum	Ftopen	697.239
open	F. tataricum	Ftopen	356.847
open	F. tataricum	Ftopen	320.511
open	F. tataricum	Ftopen	512.303
open	F. tataricum	Ftopen	488.65
open	F. tataricum	Ftopen	551.896
open	F. tataricum	Ftopen	235.155
open	F. tataricum	Ftopen	287.774
open	F. tataricum	Ftopen	333.708
open	F. tataricum	Ftopen	615.484
open	F. tataricum	Ftopen	173.453
open	F. tataricum	Ftopen	532.528
open	F. tataricum	Ftopen	142.773
open	F. tataricum	Ftopen	803.676
open	F. tataricum	Ftopen	383.756
open	F. tataricum	Ftopen	208.075
open	F. tataricum	Ftopen	134.546
open	F. tataricum	Ftopen	289.831
open	F. tataricum	Ftopen	214.931
open	F. tataricum	Ftopen	194.877
open	F. tataricum	Ftopen	309.199
open	F. tataricum	Ftopen	160.084
open	F. tataricum	Ftopen	331.137
open	F. tataricum	Ftopen	231.213
open	F. tataricum	Ftopen	295.83
open	F. tataricum	Ftopen	247.839
open	F. tataricum	Ftopen	299.772
open	F. tataricum	Ftopen	173.624
open	F. tataricum	Ftopen	249.724
open	F. tataricum	Ftopen	356.504
open	F. tataricum	Ftopen	483.851
open	F. tataricum	Ftopen	268.235
open	F. tataricum	Ftopen	1075.68
open	F. tataricum	Ftopen	924.854
open	F. tataricum	Ftopen	144.658
open	F. tataricum	Ftopen	328.909
open	F. tataricum	Ftopen	303.2
open	F. tataricum	Ftopen	328.395
open	F. tataricum	Ftopen	159.57
open	F. tataricum	Ftopen	334.908
open	F. tataricum	Ftopen	139.688
open	F. tataricum	Ftopen	164.026
open	F. tataricum	Ftopen	230.014
open	F. tataricum	Ftopen	430.547
open	F. tataricum	Ftopen	547.953
open	F. tataricum	Ftopen	483.166
open	F. tataricum	Ftopen	229.328
open	F. tataricum	Ftopen	575.034
open	F. tataricum	Ftopen	526.7
open	F. tataricum	Ftopen	387.012
open	F. tataricum	Ftopen	1032.66
open	F. tataricum	Ftopen	2041.84
open	F. tataricum	Ftopen	2640.87
open	F. tataricum	Ftopen	229.671
open	F. tataricum	Ftopen	554.466
open	F. tataricum	Ftopen	2556.2
open	F. tataricum	Ftopen	656.104
open	F. tataricum	Ftopen	586.346
open	F. tataricum	Ftopen	593.202
open	F. tataricum	Ftopen	619.426
open	F. tataricum	Ftopen	565.95
open	F. tataricum	Ftopen	685.927
open	F. tataricum	Ftopen	389.583
open	F. tataricum	Ftopen	2446.68
open	F. tataricum	Ftopen	547.782
open	F. tataricum	Ftopen	1683.97
open	F. tataricum	Ftopen	1282.21
open	F. tataricum	Ftopen	550.353
open	F. tataricum	Ftopen	489.679
open	F. tataricum	Ftopen	1891.87
open	F. tataricum	Ftopen	880.976
open	F. tataricum	Ftopen	216.473
open	F. tataricum	Ftopen	678.386
open	F. tataricum	Ftopen	441.688
open	F. tataricum	Ftopen	1179.2
open	F. tataricum	Ftopen	554.295
open	F. tataricum	Ftopen	482.309
open	F. tataricum	Ftopen	707.695
open	F. tataricum	Ftopen	437.746
open	F. tataricum	Ftopen	972.33
open	F. tataricum	Ftopen	1035.58
open	F. tataricum	Ftopen	285.717
open	F. tataricum	Ftopen	1969.34
open	F. tataricum	Ftopen	293.773
open	F. tataricum	Ftopen	574.006
open	F. tataricum	Ftopen	483.851
open	F. tataricum	Ftopen	193.506
open	F. tataricum	Ftopen	232.07
open	F. tataricum	Ftopen	229.671
open	F. tataricum	Ftopen	348.791
open	F. tataricum	Ftopen	342.107
open	F. tataricum	Ftopen	263.436
open	F. tataricum	Ftopen	359.589
open	F. tataricum	Ftopen	462.598
open	F. tataricum	Ftopen	172.253
open	F. tataricum	Ftopen	245.439
open	F. tataricum	Ftopen	208.76
open	F. tataricum	Ftopen	173.281
open	F. tataricum	Ftopen	213.731
open	F. tataricum	Ftopen	207.218
open	F. tataricum	Ftopen	246.81
open	F. tataricum	Ftopen	186.993
open	F. tataricum	Ftopen	107.294
open	F. tataricum	Ftopen	1252.22
open	F. tataricum	Ftopen	283.318
open	F. tataricum	Ftopen	353.419
open	F. tataricum	Ftopen	282.632
open	F. tataricum	Ftopen	129.918
open	F. tataricum	Ftopen	191.964
open	F. tataricum	Ftopen	52.619
open	F. tataricum	Ftopen	408.266
open	F. tataricum	Ftopen	311.77
open	F. tataricum	Ftopen	354.619
open	F. tataricum	Ftopen	243.211
open	F. tataricum	Ftopen	129.233
open	F. tataricum	Ftopen	189.05
open	F. tataricum	Ftopen	226.928
open	F. tataricum	Ftopen	258.98
open	F. tataricum	Ftopen	353.762
open	F. tataricum	Ftopen	128.033
open	F. tataricum	Ftopen	199.334
open	F. tataricum	Ftopen	362.16
open	F. tataricum	Ftopen	407.58
open	F. tataricum	Ftopen	589.431
open	F. tataricum	Ftopen	512.132
open	F. tataricum	Ftopen	509.389
open	F. tataricum	Ftopen	411.522
open	F. tataricum	Ftopen	683.871
open	F. tataricum	Ftopen	758.256
open	F. tataricum	Ftopen	332.166
open	F. tataricum	Ftopen	1993.34
open	F. tataricum	Ftopen	680.957
open	F. tataricum	Ftopen	435.175
open	F. tataricum	Ftopen	306.628
open	F. tataricum	Ftopen	453.514
open	F. tataricum	Ftopen	365.245
open	F. tataricum	Ftopen	527.215
open	F. tataricum	Ftopen	609.656
open	F. tataricum	Ftopen	920.74
open	F. tataricum	Ftopen	392.326
open	F. tataricum	Ftopen	152.714
open	F. tataricum	Ftopen	219.558
open	F. tataricum	Ftopen	370.901
open	F. tataricum	Ftopen	294.973
open	F. tataricum	Ftopen	239.783
open	F. tataricum	Ftopen	234.299
open	F. tataricum	Ftopen	337.308
open	F. tataricum	Ftopen	395.068
open	F. tataricum	Ftopen	142.259
open	F. tataricum	Ftopen	488.65
open	F. tataricum	Ftopen	244.411
open	F. tataricum	Ftopen	314.683
open	F. tataricum	Ftopen	343.306
open	F. tataricum	Ftopen	316.74
open	F. tataricum	Ftopen	269.778
open	F. tataricum	Ftopen	196.249
open	F. tataricum	Ftopen	258.294
open	F. tataricum	Ftopen	733.233
open	F. tataricum	Ftopen	199.162
open	F. tataricum	Ftopen	213.045
open	F. tataricum	Ftopen	710.094
open	F. tataricum	Ftopen	493.964
open	F. tataricum	Ftopen	775.225
open	F. tataricum	Ftopen	209.96
open	F. tataricum	Ftopen	239.269
open	F. tataricum	Ftopen	334.908
open	F. tataricum	Ftopen	381.185
open	F. tataricum	Ftopen	522.93
open	F. tataricum	Ftopen	1088.19
open	F. tataricum	Ftopen	265.15
open	F. tataricum	Ftopen	385.47
open	F. tataricum	Ftopen	608.799
open	F. tataricum	Ftopen	460.541
open	F. tataricum	Ftopen	423.863
open	F. tataricum	Ftopen	251.438
open	F. tataricum	Ftopen	242.183
open	F. tataricum	Ftopen	294.459
open	F. tataricum	Ftopen	290.688
open	F. tataricum	Ftopen	374.329
open	F. tataricum	Ftopen	696.897
open	F. tataricum	Ftopen	207.389
open	F. tataricum	Ftopen	321.368
open	F. tataricum	Ftopen	351.876
open	F. tataricum	Ftopen	597.316
open	F. tataricum	Ftopen	243.211
open	F. tataricum	Ftopen	315.54
open	F. tataricum	Ftopen	734.604
open	F. tataricum	Ftopen	217.502
open	F. tataricum	Ftopen	274.234
open	F. tataricum	Ftopen	366.102
open	F. tataricum	Ftopen	571.606
open	F. tataricum	Ftopen	389.926
open	F. tataricum	Ftopen	3351.14
open	F. tataricum	Ftopen	492.592
open	F. tataricum	Ftopen	595.773
open	F. tataricum	Ftopen	435.689
open	F. tataricum	Ftopen	380.671
open	F. tataricum	Ftopen	428.833
open	F. tataricum	Ftopen	278.69
closed	F. tataricum	Ftclosed	1480.86
closed	F. tataricum	Ftclosed	792.022
closed	F. tataricum	Ftclosed	690.898
closed	F. tataricum	Ftclosed	538.869
closed	F. tataricum	Ftclosed	750.886
closed	F. tataricum	Ftclosed	916.284
closed	F. tataricum	Ftclosed	1664.94
closed	F. tataricum	Ftclosed	1976.03
closed	F. tataricum	Ftclosed	528.071
closed	F. tataricum	Ftclosed	5984.3
closed	F. tataricum	Ftclosed	994.098
closed	F. tataricum	Ftclosed	3207.85
closed	F. tataricum	Ftclosed	2065.84
closed	F. tataricum	Ftclosed	2411.89
closed	F. tataricum	Ftclosed	876.006
closed	F. tataricum	Ftclosed	2590.14
closed	F. tataricum	Ftclosed	1623.29
closed	F. tataricum	Ftclosed	2790.33
closed	F. tataricum	Ftclosed	588.574
closed	F. tataricum	Ftclosed	1888.96
closed	F. tataricum	Ftclosed	1446.76
closed	F. tataricum	Ftclosed	2338.36
closed	F. tataricum	Ftclosed	3230.99
closed	F. tataricum	Ftclosed	1280.5
closed	F. tataricum	Ftclosed	2363.21
closed	F. tataricum	Ftclosed	830.757
closed	F. tataricum	Ftclosed	1616.09
closed	F. tataricum	Ftclosed	702.039
closed	F. tataricum	Ftclosed	1685.34
closed	F. tataricum	Ftclosed	485.051
closed	F. tataricum	Ftclosed	1040.2
closed	F. tataricum	Ftclosed	692.44
closed	F. tataricum	Ftclosed	2753.31
closed	F. tataricum	Ftclosed	4000.9
closed	F. tataricum	Ftclosed	574.006
closed	F. tataricum	Ftclosed	1455.5
closed	F. tataricum	Ftclosed	466.197
closed	F. tataricum	Ftclosed	1760.41
closed	F. tataricum	Ftclosed	726.548
closed	F. tataricum	Ftclosed	3523.56
closed	F. tataricum	Ftclosed	1139.1
closed	F. tataricum	Ftclosed	1287.01
closed	F. tataricum	Ftclosed	660.561
closed	F. tataricum	Ftclosed	1422.42
closed	F. tataricum	Ftclosed	2531.35
closed	F. tataricum	Ftclosed	2251.63
closed	F. tataricum	Ftclosed	1696.65
closed	F. tataricum	Ftclosed	1915.87
closed	F. tataricum	Ftclosed	1400.13
closed	F. tataricum	Ftclosed	1154.35
closed	F. tataricum	Ftclosed	832.814
closed	F. tataricum	Ftclosed	2295.68
closed	F. tataricum	Ftclosed	884.918
closed	F. tataricum	Ftclosed	1932.15
closed	F. tataricum	Ftclosed	1336.03
closed	F. tataricum	Ftclosed	1200.46
closed	F. tataricum	Ftclosed	977.301
closed	F. tataricum	Ftclosed	2971.32
closed	F. tataricum	Ftclosed	853.724
closed	F. tataricum	Ftclosed	2861.63
closed	F. tataricum	Ftclosed	2511.3
closed	F. tataricum	Ftclosed	2351.73
closed	F. tataricum	Ftclosed	1795.2
closed	F. tataricum	Ftclosed	1740.01
closed	F. tataricum	Ftclosed	913.027
closed	F. tataricum	Ftclosed	5893.8
closed	F. tataricum	Ftclosed	3619.72
closed	F. tataricum	Ftclosed	1977.4
closed	F. tataricum	Ftclosed	1896.67
closed	F. tataricum	Ftclosed	1085.11
closed	F. tataricum	Ftclosed	475.624
closed	F. tataricum	Ftclosed	2068.24
closed	F. tataricum	Ftclosed	1948.77
closed	F. tataricum	Ftclosed	1390.88
closed	F. tataricum	Ftclosed	5984.98
closed	F. tataricum	Ftclosed	1945.17
closed	F. tataricum	Ftclosed	3169.8
closed	F. tataricum	Ftclosed	4363.75
closed	F. tataricum	Ftclosed	1897.36
closed	F. tataricum	Ftclosed	3217.45
closed	F. tataricum	Ftclosed	3720.84
closed	F. tataricum	Ftclosed	1127.44
closed	F. tataricum	Ftclosed	2512.15
closed	F. tataricum	Ftclosed	840.527
closed	F. tataricum	Ftclosed	2043.04
closed	F. tataricum	Ftclosed	963.76
closed	F. tataricum	Ftclosed	1933.01
closed	F. tataricum	Ftclosed	860.58
closed	F. tataricum	Ftclosed	3278.47
closed	F. tataricum	Ftclosed	405.18
closed	F. tataricum	Ftclosed	720.035
closed	F. tataricum	Ftclosed	2467.42
closed	F. tataricum	Ftclosed	447.173
closed	F. tataricum	Ftclosed	1892.56
closed	F. tataricum	Ftclosed	2513.01
closed	F. tataricum	Ftclosed	2033.96
closed	F. tataricum	Ftclosed	2000.36
closed	F. tataricum	Ftclosed	2099.43
closed	F. tataricum	Ftclosed	2075.26
closed	F. tataricum	Ftclosed	1922.72
closed	F. tataricum	Ftclosed	1390.02
closed	F. tataricum	Ftclosed	1182.29
closed	F. tataricum	Ftclosed	2736.17
closed	F. tataricum	Ftclosed	839.498
closed	F. tataricum	Ftclosed	1988.37
closed	F. tataricum	Ftclosed	1364.31
closed	F. tataricum	Ftclosed	845.497
closed	F. tataricum	Ftclosed	672.216
closed	F. tataricum	Ftclosed	927.596
closed	F. tataricum	Ftclosed	1484.46
closed	F. tataricum	Ftclosed	828.7
closed	F. tataricum	Ftclosed	989.298
closed	F. tataricum	Ftclosed	2910.48
closed	F. tataricum	Ftclosed	1305.87
closed	F. tataricum	Ftclosed	688.327
closed	F. tataricum	Ftclosed	416.15
closed	F. tataricum	Ftclosed	2591.85
closed	F. tataricum	Ftclosed	1898.9
closed	F. tataricum	Ftclosed	1090.94
closed	F. tataricum	Ftclosed	1076.37
closed	F. tataricum	Ftclosed	1807.2
closed	F. tataricum	Ftclosed	2301.85
closed	F. tataricum	Ftclosed	2326.87
closed	F. tataricum	Ftclosed	1324.89
closed	F. tataricum	Ftclosed	774.882
closed	F. tataricum	Ftclosed	667.245
closed	F. tataricum	Ftclosed	991.012
closed	F. tataricum	Ftclosed	1052.03
closed	F. tataricum	Ftclosed	1239.54
closed	F. tataricum	Ftclosed	1579.41
closed	F. tataricum	Ftclosed	1184.69
closed	F. tataricum	Ftclosed	2323.1
closed	F. tataricum	Ftclosed	2233.98
closed	F. tataricum	Ftclosed	1188.29
closed	F. tataricum	Ftclosed	533.385
closed	F. tataricum	Ftclosed	2178.79
closed	F. tataricum	Ftclosed	3263.04
closed	F. tataricum	Ftclosed	371.587
closed	F. tataricum	Ftclosed	1792.46
closed	F. tataricum	Ftclosed	1517.88
closed	F. tataricum	Ftclosed	1247.25
closed	F. tataricum	Ftclosed	1608.38
closed	F. tataricum	Ftclosed	1444.18
closed	F. tataricum	Ftclosed	376.557
closed	F. tataricum	Ftclosed	1443.84
closed	F. tataricum	Ftclosed	752.6
closed	F. tataricum	Ftclosed	1392.25
closed	F. tataricum	Ftclosed	1069.34
closed	F. tataricum	Ftclosed	2540.78
closed	F. tataricum	Ftclosed	1824.17
closed	F. tataricum	Ftclosed	1041.57
closed	F. tataricum	Ftclosed	1097.11
closed	F. tataricum	Ftclosed	975.758
closed	F. tataricum	Ftclosed	891.088
closed	F. tataricum	Ftclosed	439.288
closed	F. tataricum	Ftclosed	994.612
closed	F. tataricum	Ftclosed	1802.23
closed	F. tataricum	Ftclosed	554.638
closed	F. tataricum	Ftclosed	1168.07
closed	F. tataricum	Ftclosed	501.505
closed	F. tataricum	Ftclosed	1502.97
closed	F. tataricum	Ftclosed	985.356
closed	F. tataricum	Ftclosed	1406.31
closed	F. tataricum	Ftclosed	3628.28
closed	F. tataricum	Ftclosed	4627.35
closed	F. tataricum	Ftclosed	1057.17
closed	F. tataricum	Ftclosed	2942.19
closed	F. tataricum	Ftclosed	1746.53
closed	F. tataricum	Ftclosed	1941.75
closed	F. tataricum	Ftclosed	581.89
closed	F. tataricum	Ftclosed	1056.66
closed	F. tataricum	Ftclosed	1452.58
closed	F. tataricum	Ftclosed	2064.47
closed	F. tataricum	Ftclosed	2716.46
closed	F. tataricum	Ftclosed	468.083
closed	F. tataricum	Ftclosed	941.993
closed	F. tataricum	Ftclosed	1229.6
closed	F. tataricum	Ftclosed	2869.68
closed	F. tataricum	Ftclosed	1055.63
closed	F. tataricum	Ftclosed	1782.52
closed	F. tataricum	Ftclosed	2731.54
closed	F. tataricum	Ftclosed	510.246
closed	F. tataricum	Ftclosed	1211.26
closed	F. tataricum	Ftclosed	1574.96
closed	F. tataricum	Ftclosed	2461.93
closed	F. tataricum	Ftclosed	649.763
closed	F. tataricum	Ftclosed	587.203
closed	F. tataricum	Ftclosed	2857.86
closed	F. tataricum	Ftclosed	4269.14
closed	F. tataricum	Ftclosed	2803.36
closed	F. tataricum	Ftclosed	2409.66
closed	F. tataricum	Ftclosed	2209.64
closed	F. tataricum	Ftclosed	836.756
closed	F. tataricum	Ftclosed	1155.04
closed	F. tataricum	Ftclosed	769.569
closed	F. tataricum	Ftclosed	3302.97
closed	F. tataricum	Ftclosed	1980.65
closed	F. tataricum	Ftclosed	1420.02
closed	F. tataricum	Ftclosed	1798.46
closed	F. tataricum	Ftclosed	1218.45
closed	F. tataricum	Ftclosed	483.508
closed	F. tataricum	Ftclosed	377.071
closed	F. tataricum	Ftclosed	947.649
closed	F. tataricum	Ftclosed	731.69
closed	F. tataricum	Ftclosed	1094.36
closed	F. tataricum	Ftclosed	3247.61
closed	F. tataricum	Ftclosed	1761.27
closed	F. tataricum	Ftclosed	1299.35
closed	F. tataricum	Ftclosed	2374.18
closed	F. tataricum	Ftclosed	774.196
closed	F. tataricum	Ftclosed	1534.51
closed	F. tataricum	Ftclosed	2412.74
closed	F. tataricum	Ftclosed	1094.54
closed	F. tataricum	Ftclosed	702.724
closed	F. tataricum	Ftclosed	1800
closed	F. tataricum	Ftclosed	1142.53
closed	F. tataricum	Ftclosed	2425.94
closed	F. tataricum	Ftclosed	599.886
closed	F. tataricum	Ftclosed	740.26
closed	F. tataricum	Ftclosed	367.473
closed	F. tataricum	Ftclosed	2200.73
closed	F. tataricum	Ftclosed	564.922
closed	F. tataricum	Ftclosed	1091.28
closed	F. tataricum	Ftclosed	1855.71
closed	F. tataricum	Ftclosed	1552.51
closed	F. tataricum	Ftclosed	1140.98
closed	F. tataricum	Ftclosed	510.589
closed	F. tataricum	Ftclosed	711.808
closed	F. tataricum	Ftclosed	373.815
closed	F. tataricum	Ftclosed	1143.56
closed	F. tataricum	Ftclosed	1055.97
closed	F. tataricum	Ftclosed	1697.68
closed	F. tataricum	Ftclosed	888.346
closed	F. tataricum	Ftclosed	2048.36
closed	F. tataricum	Ftclosed	2447.71
closed	F. tataricum	Ftclosed	953.819
closed	F. tataricum	Ftclosed	654.39
closed	F. tataricum	Ftclosed	2391.83
closed	F. tataricum	Ftclosed	1992.99
closed	F. tataricum	Ftclosed	1030.78
closed	F. tataricum	Ftclosed	899.144
closed	F. tataricum	Ftclosed	1373.4
closed	F. tataricum	Ftclosed	1971.91
closed	F. tataricum	Ftclosed	4229.89
closed	F. tataricum	Ftclosed	2224.72
closed	F. tataricum	Ftclosed	901.029
closed	F. tataricum	Ftclosed	523.101
closed	F. tataricum	Ftclosed	1394.31
closed	F. tataricum	Ftclosed	1149.72
closed	F. tataricum	Ftclosed	1831.88
closed	F. tataricum	Ftclosed	1861.36
closed	F. tataricum	Ftclosed	3676.45
closed	F. tataricum	Ftclosed	937.88
closed	F. tataricum	Ftclosed	964.789
closed	F. tataricum	Ftclosed	1054.09
closed	F. tataricum	Ftclosed	1649.52
closed	F. tataricum	Ftclosed	1522.51
closed	F. tataricum	Ftclosed	5939.73
closed	F. tataricum	Ftclosed	1137.56
closed	F. tataricum	Ftclosed	4961.92
closed	F. tataricum	Ftclosed	1091.62
closed	F. tataricum	Ftclosed	3728.04
closed	F. tataricum	Ftclosed	518.645
closed	F. tataricum	Ftclosed	1638.55
closed	F. tataricum	Ftclosed	2050.76
closed	F. tataricum	Ftclosed	1985.11
closed	F. tataricum	Ftclosed	2258.32
closed	F. tataricum	Ftclosed	1901.13
closed	F. tataricum	Ftclosed	2457.48
closed	F. tataricum	Ftclosed	3095.24
closed	F. tataricum	Ftclosed	1104.31
closed	F. tataricum	Ftclosed	2753.14
closed	F. tataricum	Ftclosed	371.073
closed	F. tataricum	Ftclosed	1249.82
closed	F. tataricum	Ftclosed	2040.81
closed	F. tataricum	Ftclosed	2164.05
closed	F. tataricum	Ftclosed	1411.28
closed	F. tataricum	Ftclosed	2118.28
closed	F. tataricum	Ftclosed	1058.88
closed	F. tataricum	Ftclosed	1850.56
closed	F. tataricum	Ftclosed	955.705
closed	F. tataricum	Ftclosed	597.83
closed	F. tataricum	Ftclosed	1652.77
closed	F. tataricum	Ftclosed	2634.87
closed	F. tataricum	Ftclosed	443.916
closed	F. tataricum	Ftclosed	1067.97
closed	F. tataricum	Ftclosed	663.132
closed	F. tataricum	Ftclosed	1832.05
closed	F. tataricum	Ftclosed	1550.96
closed	F. tataricum	Ftclosed	1165.49
closed	F. tataricum	Ftclosed	1501.94
closed	F. tataricum	Ftclosed	431.061
closed	F. tataricum	Ftclosed	626.281
closed	F. tataricum	Ftclosed	2496.73
closed	F. tataricum	Ftclosed	1018.44
closed	F. tataricum	Ftclosed	964.275
closed	F. tataricum	Ftclosed	2759.65
closed	F. tataricum	Ftclosed	1185.2
closed	F. tataricum	Ftclosed	1520.63
closed	F. tataricum	Ftclosed	1632.38
closed	F. tataricum	Ftclosed	1148.7
closed	F. tataricum	Ftclosed	1610.78
closed	F. tataricum	Ftclosed	1595.53
closed	F. tataricum	Ftclosed	1194.97
closed	F. tataricum	Ftclosed	475.967
closed	F. tataricum	Ftclosed	2421.66
closed	F. tataricum	Ftclosed	2026.76
closed	F. tataricum	Ftclosed	1211.09
closed	F. tataricum	Ftclosed	1307.58
closed	F. tataricum	Ftclosed	633.652
closed	F. tataricum	Ftclosed	1967.29
closed	F. tataricum	Ftclosed	883.376
closed	F. tataricum	Ftclosed	3274.52
closed	F. tataricum	Ftclosed	582.747
closed	F. tataricum	Ftclosed	2011.16
closed	F. tataricum	Ftclosed	1182.46
closed	F. tataricum	Ftclosed	1011.75
closed	F. tataricum	Ftclosed	1764.69
closed	F. tataricum	Ftclosed	2104.92
closed	F. tataricum	Ftclosed	1071.4
closed	F. tataricum	Ftclosed	1876.62
closed	F. tataricum	Ftclosed	1368.6
closed	F. tataricum	Ftclosed	3004.4
closed	F. tataricum	Ftclosed	2212.89
closed	F. tataricum	Ftclosed	719.692
closed	F. tataricum	Ftclosed	2413.94
closed	F. tataricum	Ftclosed	2574.03
closed	F. tataricum	Ftclosed	431.233
closed	F. tataricum	Ftclosed	1415.9
closed	F. tataricum	Ftclosed	1588.67
closed	F. tataricum	Ftclosed	1934.2
closed	F. tataricum	Ftclosed	642.735
closed	F. tataricum	Ftclosed	1492.17
closed	F. tataricum	Ftclosed	1491.66
closed	F. tataricum	Ftclosed	1618.84
closed	F. tataricum	Ftclosed	1965.91
closed	F. tataricum	Ftclosed	2369.38
closed	F. tataricum	Ftclosed	4045.46
closed	F. tataricum	Ftclosed	395.925
closed	F. tataricum	Ftclosed	3425.01
closed	F. tataricum	Ftclosed	1542.39
closed	F. tataricum	Ftclosed	1908.5
closed	F. tataricum	Ftclosed	625.939
closed	F. tataricum	Ftclosed	2798.9
closed	F. tataricum	Ftclosed	2323.28
closed	F. tataricum	Ftclosed	2713.54
closed	F. tataricum	Ftclosed	1676.94
closed	F. tataricum	Ftclosed	1617.12
closed	F. tataricum	Ftclosed	4362.89
closed	F. tataricum	Ftclosed	5613.05
closed	F. tataricum	Ftclosed	1104.13
closed	F. tataricum	Ftclosed	1395.68
closed	F. tataricum	Ftclosed	2691.43
closed	F. tataricum	Ftclosed	3397.76
closed	F. tataricum	Ftclosed	1779.26
closed	F. tataricum	Ftclosed	1438.18
closed	F. tataricum	Ftclosed	2145.19
closed	F. tataricum	Ftclosed	1630.15
closed	F. tataricum	Ftclosed	2603.51
closed	F. tataricum	Ftclosed	1334.66
closed	F. tataricum	Ftclosed	6348.86
closed	F. tataricum	Ftclosed	1740.18
closed	F. tataricum	Ftclosed	1782.52
closed	F. tataricum	Ftclosed	1042.94
closed	F. tataricum	Ftclosed	923.825
closed	F. tataricum	Ftclosed	3987.7
closed	F. tataricum	Ftclosed	456.428
closed	F. tataricum	Ftclosed	585.489
closed	F. tataricum	Ftclosed	4815.72
closed	F. tataricum	Ftclosed	3576.01
closed	F. tataricum	Ftclosed	1379.57
closed	F. tataricum	Ftclosed	1458.58
closed	F. tataricum	Ftclosed	1645.06
closed	F. tataricum	Ftclosed	658.847
closed	F. tataricum	Ftclosed	421.292
closed	F. tataricum	Ftclosed	1601.53
closed	F. tataricum	Ftclosed	722.092
closed	F. tataricum	Ftclosed	902.572
closed	F. tataricum	Ftclosed	883.718
closed	F. tataricum	Ftclosed	729.119
closed	F. tataricum	Ftclosed	734.261
closed	F. tataricum	Ftclosed	3147
closed	F. tataricum	Ftclosed	2748.68
closed	F. tataricum	Ftclosed	1083.74
closed	F. tataricum	Ftclosed	810.875
closed	F. tataricum	Ftclosed	2748.68
closed	F. tataricum	Ftclosed	862.123
closed	F. tataricum	Ftclosed	921.083
closed	F. tataricum	Ftclosed	540.926
closed	F. tataricum	Ftclosed	1283.59
closed	F. tataricum	Ftclosed	3022.74
closed	F. tataricum	Ftclosed	992.384
closed	F. tataricum	Ftclosed	744.031
closed	F. tataricum	Ftclosed	1828.11
closed	F. tataricum	Ftclosed	500.134
closed	F. tataricum	Ftclosed	429.176
closed	F. tataricum	Ftclosed	2741.99
closed	F. tataricum	Ftclosed	596.287
closed	F. tataricum	Ftclosed	4131.16
closed	F. tataricum	Ftclosed	532.185
closed	F. tataricum	Ftclosed	608.456
closed	F. tataricum	Ftclosed	1658.09
closed	F. tataricum	Ftclosed	2398
closed	F. tataricum	Ftclosed	1179.38
closed	F. tataricum	Ftclosed	1726.99
closed	F. tataricum	Ftclosed	1913.81
closed	F. tataricum	Ftclosed	2250.6
closed	F. tataricum	Ftclosed	886.975
closed	F. tataricum	Ftclosed	2037.73
closed	F. tataricum	Ftclosed	718.321
closed	F. tataricum	Ftclosed	2237.41
closed	F. tataricum	Ftclosed	408.094
closed	F. tataricum	Ftclosed	458.656
closed	F. tataricum	Ftclosed	2473.25
closed	F. tataricum	Ftclosed	414.95
closed	F. tataricum	Ftclosed	635.023
closed	F. tataricum	Ftclosed	3950.68
closed	F. tataricum	Ftclosed	1046.72
closed	F. tataricum	Ftclosed	2225.75
closed	F. tataricum	Ftclosed	2307.16
closed	F. tataricum	Ftclosed	2402.97
closed	F. tataricum	Ftclosed	629.195
closed	F. tataricum	Ftclosed	501.334
closed	F. tataricum	Ftclosed	1860.68
closed	F. tataricum	Ftclosed	964.96
closed	F. tataricum	Ftclosed	3962.85
closed	F. tataricum	Ftclosed	1414.7
closed	F. tataricum	Ftclosed	2684.58
closed	F. tataricum	Ftclosed	640.507
closed	F. tataricum	Ftclosed	1210.74
closed	F. tataricum	Ftclosed	488.136
closed	F. tataricum	Ftclosed	2098.23
closed	F. tataricum	Ftclosed	1363.8
closed	F. tataricum	Ftclosed	1133.27
closed	F. tataricum	Ftclosed	1385.05
closed	F. tataricum	Ftclosed	687.984
closed	F. tataricum	Ftclosed	1044.66
closed	F. tataricum	Ftclosed	2193.18
closed	F. tataricum	Ftclosed	3366.91
closed	F. tataricum	Ftclosed	917.141
closed	F. tataricum	Ftclosed	1214.68
closed	F. tataricum	Ftclosed	851.667
closed	F. tataricum	Ftclosed	580.005
closed	F. tataricum	Ftclosed	1964.54
closed	F. tataricum	Ftclosed	543.326
closed	F. tataricum	Ftclosed	668.788
closed	F. tataricum	Ftclosed	3175.63
closed	F. tataricum	Ftclosed	1181.26
closed	F. tataricum	Ftclosed	1519.08
closed	F. tataricum	Ftclosed	2670.87
closed	F. tataricum	Ftclosed	1241.77
closed	F. tataricum	Ftclosed	5324.42
closed	F. tataricum	Ftclosed	2410.17
closed	F. tataricum	Ftclosed	2225.92
closed	F. tataricum	Ftclosed	3096.61
closed	F. tataricum	Ftclosed	1017.58
closed	F. tataricum	Ftclosed	1435.44
closed	F. tataricum	Ftclosed	2120.51
closed	F. tataricum	Ftclosed	2279.74
closed	F. tataricum	Ftclosed	2312.65
closed	F. tataricum	Ftclosed	2692.8
closed	F. tataricum	Ftclosed	518.302
closed	F. tataricum	Ftclosed	3316.34
closed	F. tataricum	Ftclosed	2012.53
closed	F. tataricum	Ftclosed	1928.89
closed	F. tataricum	Ftclosed	3761.12
closed	F. tataricum	Ftclosed	854.067
closed	F. tataricum	Ftclosed	490.536
closed	F. tataricum	Ftclosed	4840.4
closed	F. tataricum	Ftclosed	825.101
closed	F. tataricum	Ftclosed	554.809
closed	F. tataricum	Ftclosed	1940.2
closed	F. tataricum	Ftclosed	1983.74
closed	F. tataricum	Ftclosed	1815.94
closed	F. tataricum	Ftclosed	895.888
closed	F. tataricum	Ftclosed	1335.86
closed	F. tataricum	Ftclosed	1850.56
closed	F. tataricum	Ftclosed	1709.85
closed	F. tataricum	Ftclosed	1082.71
closed	F. tataricum	Ftclosed	504.247
closed	F. tataricum	Ftclosed	1776.18
closed	F. tataricum	Ftclosed	1770.69
closed	F. tataricum	Ftclosed	992.555
closed	F. tataricum	Ftclosed	1630.83
closed	F. tataricum	Ftclosed	1570.16
closed	F. tataricum	Ftclosed	764.941
closed	F. tataricum	Ftclosed	911.999
closed	F. tataricum	Ftclosed	954.848
closed	F. tataricum	Ftclosed	2893.68
closed	F. tataricum	Ftclosed	1349.23
closed	F. tataricum	Ftclosed	2528.95
closed	F. tataricum	Ftclosed	2322.42
closed	F. tataricum	Ftclosed	2327.22
closed	F. tataricum	Ftclosed	1025.63
closed	F. tataricum	Ftclosed	2508.21
closed	F. tataricum	Ftclosed	680.443
closed	F. tataricum	Ftclosed	3123.52
closed	F. tataricum	Ftclosed	2672.41
closed	F. tataricum	Ftclosed	3480.54
closed	F. tataricum	Ftclosed	1071.91
closed	F. tataricum	Ftclosed	1648.66
closed	F. tataricum	Ftclosed	1831.2
closed	F. tataricum	Ftclosed	1682.42
closed	F. tataricum	Ftclosed	482.823
closed	F. tataricum	Ftclosed	1237.82
closed	F. tataricum	Ftclosed	2151.88
closed	F. tataricum	Ftclosed	711.465
closed	F. tataricum	Ftclosed	495.506
closed	F. tataricum	Ftclosed	892.974
closed	F. tataricum	Ftclosed	1081.34
closed	F. tataricum	Ftclosed	1896.15
closed	F. tataricum	Ftclosed	966.16
closed	F. tataricum	Ftclosed	1299.35
closed	F. tataricum	Ftclosed	780.538
closed	F. tataricum	Ftclosed	2137.99
closed	F. tataricum	Ftclosed	977.644
closed	F. tataricum	Ftclosed	2655.78
closed	F. tataricum	Ftclosed	1450.53
closed	F. tataricum	Ftclosed	3588.01
closed	F. tataricum	Ftclosed	3052.05
closed	F. tataricum	Ftclosed	1789.2
closed	F. tataricum	Ftclosed	1179.38
closed	F. tataricum	Ftclosed	696.211
closed	F. tataricum	Ftclosed	441.688
closed	F. tataricum	Ftclosed	3759.75
closed	F. tataricum	Ftclosed	1356.26
closed	F. tataricum	Ftclosed	951.249
closed	F. tataricum	Ftclosed	1432.7
closed	F. tataricum	Ftclosed	1944.15
closed	F. tataricum	Ftclosed	1849.36
closed	F. tataricum	Ftclosed	2311.96
closed	F. tataricum	Ftclosed	1784.23
closed	F. tataricum	Ftclosed	1827.08
closed	F. tataricum	Ftclosed	927.424
closed	F. tataricum	Ftclosed	1899.76
closed	F. tataricum	Ftclosed	1766.92
closed	F. tataricum	Ftclosed	3114.95
closed	F. tataricum	Ftclosed	1850.91
closed	F. tataricum	Ftclosed	556.009
closed	F. tataricum	Ftclosed	3481.05
closed	F. tataricum	Ftclosed	1069
closed	F. tataricum	Ftclosed	1520.97
closed	F. tataricum	Ftclosed	705.809
closed	F. tataricum	Ftclosed	521.044
closed	F. tataricum	Ftclosed	3217.45
closed	F. tataricum	Ftclosed	1696.48
closed	F. tataricum	Ftclosed	450.086
closed	F. tataricum	Ftclosed	1045.35
closed	F. tataricum	Ftclosed	405.866
closed	F. tataricum	Ftclosed	510.418
closed	F. tataricum	Ftclosed	2291.22
closed	F. tataricum	Ftclosed	523.958
closed	F. tataricum	Ftclosed	636.051
closed	F. tataricum	Ftclosed	1885.53
closed	F. tataricum	Ftclosed	1633.58
closed	F. tataricum	Ftclosed	841.041
closed	F. tataricum	Ftclosed	1030.09
closed	F. tataricum	Ftclosed	3105.36
closed	F. tataricum	Ftclosed	487.793
closed	F. tataricum	Ftclosed	1174.58
closed	F. tataricum	Ftclosed	1012.78
closed	F. tataricum	Ftclosed	2761.71
closed	F. tataricum	Ftclosed	657.818
closed	F. tataricum	Ftclosed	1091.28
closed	F. tataricum	Ftclosed	1326.43
closed	F. tataricum	Ftclosed	2948.7
closed	F. tataricum	Ftclosed	882.69
closed	F. tataricum	Ftclosed	1344.77
closed	F. tataricum	Ftclosed	2163.02
closed	F. tataricum	Ftclosed	2002.25
closed	F. tataricum	Ftclosed	1944.66
closed	F. tataricum	Ftclosed	1782.18
closed	F. tataricum	Ftclosed	532.014
closed	F. tataricum	Ftclosed	650.62
closed	F. tataricum	Ftclosed	1857.93
closed	F. tataricum	Ftclosed	1121.27
closed	F. tataricum	Ftclosed	1338.95
closed	F. tataricum	Ftclosed	605.543
closed	F. tataricum	Ftclosed	487.279
closed	F. tataricum	Ftclosed	2645.16
closed	F. tataricum	Ftclosed	1544.96
closed	F. tataricum	Ftclosed	1023.06
closed	F. tataricum	Ftclosed	1861.02
closed	F. tataricum	Ftclosed	1023.06
closed	F. tataricum	Ftclosed	1235.6
closed	F. tataricum	Ftclosed	1385.22
closed	F. tataricum	Ftclosed	451.115
closed	F. tataricum	Ftclosed	1923.58
closed	F. tataricum	Ftclosed	771.111
closed	F. tataricum	Ftclosed	1689.62
closed	F. tataricum	Ftclosed	2277.34
closed	F. tataricum	Ftclosed	3365.53
closed	F. tataricum	Ftclosed	1288.9
closed	F. tataricum	Ftclosed	844.297
closed	F. tataricum	Ftclosed	2382.24
closed	F. tataricum	Ftclosed	382.042
closed	F. tataricum	Ftclosed	2301.85
closed	F. tataricum	Ftclosed	1436.47
closed	F. tataricum	Ftclosed	1334.32
closed	F. tataricum	Ftclosed	2473.59
closed	F. tataricum	Ftclosed	689.184
closed	F. tataricum	Ftclosed	1832.22
closed	F. tataricum	Ftclosed	758.256
closed	F. tataricum	Ftclosed	3035.6
closed	F. tataricum	Ftclosed	1157.1
closed	F. tataricum	Ftclosed	2193.01
closed	F. tataricum	Ftclosed	1311.52
closed	F. tataricum	Ftclosed	3642.68
closed	F. tataricum	Ftclosed	1420.19
closed	F. tataricum	Ftclosed	1277.07
closed	F. tataricum	Ftclosed	3776.71
closed	F. tataricum	Ftclosed	431.233
closed	F. tataricum	Ftclosed	1051.34
closed	F. tataricum	Ftclosed	2445.31
closed	F. tataricum	Ftclosed	701.182
closed	F. tataricum	Ftclosed	2194.04
closed	F. tataricum	Ftclosed	1275.02
closed	F. tataricum	Ftclosed	753.972
closed	F. tataricum	Ftclosed	2239.8
closed	F. tataricum	Ftclosed	2546.78
closed	F. tataricum	Ftclosed	1271.24
closed	F. tataricum	Ftclosed	2902.59
closed	F. tataricum	Ftclosed	476.481
closed	F. tataricum	Ftclosed	2035.33
closed	F. tataricum	Ftclosed	1877.99
closed	F. tataricum	Ftclosed	576.577
closed	F. tataricum	Ftclosed	2361.84
closed	F. tataricum	Ftclosed	1859.31
closed	F. tataricum	Ftclosed	2166.45
closed	F. tataricum	Ftclosed	2723.66
closed	F. tataricum	Ftclosed	417.864
closed	F. tataricum	Ftclosed	576.234
closed	F. tataricum	Ftclosed	1326.95
closed	F. tataricum	Ftclosed	755.171
closed	F. tataricum	Ftclosed	2713.72
closed	F. tataricum	Ftclosed	1242.11
closed	F. tataricum	Ftclosed	2311.62
closed	F. tataricum	Ftclosed	1287.87
closed	F. tataricum	Ftclosed	1316.84
closed	F. tataricum	Ftclosed	2467.42
closed	F. tataricum	Ftclosed	1302.78
closed	F. tataricum	Ftclosed	1205.26
closed	F. tataricum	Ftclosed	590.117
closed	F. tataricum	Ftclosed	1379.05
closed	F. tataricum	Ftclosed	1436.47
closed	F. tataricum	Ftclosed	1146.13
closed	F. tataricum	Ftclosed	1340.49
closed	F. tataricum	Ftclosed	688.841
closed	F. tataricum	Ftclosed	796.306
closed	F. tataricum	Ftclosed	962.561
closed	F. tataricum	Ftclosed	1760.07
closed	F. tataricum	Ftclosed	618.569
closed	F. tataricum	Ftclosed	1559.88
closed	F. tataricum	Ftclosed	1599.64
closed	F. tataricum	Ftclosed	1356.94
closed	F. tataricum	Ftclosed	1561.25
closed	F. tataricum	Ftclosed	1299.7
closed	F. tataricum	Ftclosed	1303.98
closed	F. tataricum	Ftclosed	3223.28
closed	F. tataricum	Ftclosed	3344.97
closed	F. tataricum	Ftclosed	1368.94
closed	F. tataricum	Ftclosed	1106.53
closed	F. tataricum	Ftclosed	450.258
closed	F. tataricum	Ftclosed	1735.73
closed	F. tataricum	Ftclosed	1669.74
closed	F. tataricum	Ftclosed	1144.76
closed	F. tataricum	Ftclosed	2615.85
closed	F. tataricum	Ftclosed	3552.18
closed	F. tataricum	Ftclosed	1318.55
closed	F. tataricum	Ftclosed	1671.97
closed	F. tataricum	Ftclosed	1282.73
closed	F. tataricum	Ftclosed	2032.76
closed	F. tataricum	Ftclosed	2540.61
closed	F. tataricum	Ftclosed	999.582
closed	F. tataricum	Ftclosed	975.758
closed	F. tataricum	Ftclosed	859.037
closed	F. tataricum	Ftclosed	667.245
closed	F. tataricum	Ftclosed	1233.71
closed	F. tataricum	Ftclosed	1928.55
closed	F. tataricum	Ftclosed	1176.98
closed	F. tataricum	Ftclosed	1543.94
closed	F. tataricum	Ftclosed	1007.47
closed	F. tataricum	Ftclosed	686.099
closed	F. tataricum	Ftclosed	1612.15
closed	F. tataricum	Ftclosed	2626.3
closed	F. tataricum	Ftclosed	718.664
closed	F. tataricum	Ftclosed	2345.04
closed	F. tataricum	Ftclosed	476.138
closed	F. tataricum	Ftclosed	608.628
closed	F. tataricum	Ftclosed	1370.48
closed	F. tataricum	Ftclosed	2365.44
closed	F. tataricum	Ftclosed	684.899
closed	F. tataricum	Ftclosed	1006.1
closed	F. tataricum	Ftclosed	278.862
closed	F. tataricum	Ftclosed	1221.2
closed	F. tataricum	Ftclosed	798.706
closed	F. tataricum	Ftclosed	700.325
closed	F. tataricum	Ftclosed	2415.31
closed	F. tataricum	Ftclosed	925.368
closed	F. tataricum	Ftclosed	410.322
closed	F. tataricum	Ftclosed	2076.81
closed	F. tataricum	Ftclosed	311.941
closed	F. tataricum	Ftclosed	1494.06
closed	F. tataricum	Ftclosed	1350.26
closed	F. tataricum	Ftclosed	345.363
closed	F. tataricum	Ftclosed	915.941
closed	F. tataricum	Ftclosed	679.071
closed	F. tataricum	Ftclosed	1313.07
closed	F. tataricum	Ftclosed	3707.47
closed	F. tataricum	Ftclosed	1694.08
closed	F. tataricum	Ftclosed	929.481
closed	F. tataricum	Ftclosed	2120.68
closed	F. tataricum	Ftclosed	850.982
closed	F. tataricum	Ftclosed	1024.95
closed	F. tataricum	Ftclosed	881.833
closed	F. tataricum	Ftclosed	1913.64
closed	F. tataricum	Ftclosed	1152.81
closed	F. tataricum	Ftclosed	2345.39
closed	F. tataricum	Ftclosed	687.127
closed	F. tataricum	Ftclosed	2743.54
closed	F. tataricum	Ftclosed	1096.93
closed	F. tataricum	Ftclosed	1733.67
closed	F. tataricum	Ftclosed	890.574
closed	F. tataricum	Ftclosed	817.045
closed	F. tataricum	Ftclosed	1053.23
closed	F. tataricum	Ftclosed	2792.39
closed	F. tataricum	Ftclosed	1118.36
closed	F. tataricum	Ftclosed	2248.37
closed	F. tataricum	Ftclosed	2242.89
closed	F. tataricum	Ftclosed	1230.11
closed	F. tataricum	Ftclosed	555.838
closed	F. tataricum	Ftclosed	2491.76
closed	F. tataricum	Ftclosed	1118.53
closed	F. tataricum	Ftclosed	896.23
closed	F. tataricum	Ftclosed	1228.22
closed	F. tataricum	Ftclosed	1577.53
closed	F. tataricum	Ftclosed	423.863
closed	F. tataricum	Ftclosed	978.843
closed	F. tataricum	Ftclosed	304.914
closed	F. tataricum	Ftclosed	403.124
closed	F. tataricum	Ftclosed	1204.4
closed	F. tataricum	Ftclosed	2018.88
closed	F. tataricum	Ftclosed	2400.23
closed	F. tataricum	Ftclosed	2938.59
closed	F. tataricum	Ftclosed	1547.88
closed	F. tataricum	Ftclosed	374.672
closed	F. tataricum	Ftclosed	721.406
closed	F. tataricum	Ftclosed	637.936
closed	F. tataricum	Ftclosed	1417.79
closed	F. tataricum	Ftclosed	1920.66
closed	F. tataricum	Ftclosed	1801.37
closed	F. tataricum	Ftclosed	924.854
closed	F. tataricum	Ftclosed	1295.24
closed	F. tataricum	Ftclosed	2497.24
closed	F. tataricum	Ftclosed	2637.44
closed	F. tataricum	Ftclosed	571.263
closed	F. tataricum	Ftclosed	1347.86
closed	F. tataricum	Ftclosed	524.815
closed	F. tataricum	Ftclosed	1569.99
closed	F. tataricum	Ftclosed	1548.73
closed	F. tataricum	Ftclosed	1082.71
closed	F. tataricum	Ftclosed	2878.43
closed	F. tataricum	Ftclosed	848.068
closed	F. tataricum	Ftclosed	934.28
closed	F. tataricum	Ftclosed	1500.4
closed	F. tataricum	Ftclosed	2238.43
closed	F. tataricum	Ftclosed	1427.73
closed	F. tataricum	Ftclosed	2051.78
closed	F. tataricum	Ftclosed	1010.55
closed	F. tataricum	Ftclosed	1976.54
closed	F. tataricum	Ftclosed	2474.96
closed	F. tataricum	Ftclosed	967.188
closed	F. tataricum	Ftclosed	1511.2
closed	F. tataricum	Ftclosed	3275.89
closed	F. tataricum	Ftclosed	427.805
closed	F. tataricum	Ftclosed	2533.92
closed	F. tataricum	Ftclosed	1746.18
closed	F. tataricum	Ftclosed	1126.07
closed	F. tataricum	Ftclosed	1051.86
closed	F. tataricum	Ftclosed	482.309
closed	F. tataricum	Ftclosed	1332.61
closed	F. tataricum	Ftclosed	813.275
closed	F. tataricum	Ftclosed	559.094
closed	F. tataricum	Ftclosed	436.203
closed	F. tataricum	Ftclosed	2357.21
closed	F. tataricum	Ftclosed	1320.26
closed	F. tataricum	Ftclosed	1743.78
closed	F. tataricum	Ftclosed	1435.96
closed	F. tataricum	Ftclosed	2203.81
closed	F. tataricum	Ftclosed	1169.09
closed	F. tataricum	Ftclosed	635.023
closed	F. tataricum	Ftclosed	1968.48
closed	F. tataricum	Ftclosed	682.157
closed	F. tataricum	Ftclosed	369.701
closed	F. tataricum	Ftclosed	712.494
closed	F. tataricum	Ftclosed	1530.91
closed	F. tataricum	Ftclosed	1767.27
closed	F. tataricum	Ftclosed	643.25
closed	F. tataricum	Ftclosed	419.749
closed	F. tataricum	Ftclosed	1360.03
closed	F. tataricum	Ftclosed	2794.27
closed	F. tataricum	Ftclosed	1517.37
closed	F. tataricum	Ftclosed	470.14
closed	F. tataricum	Ftclosed	1132.41
closed	F. tataricum	Ftclosed	1050.66
closed	F. tataricum	Ftclosed	1660.31
closed	F. tataricum	Ftclosed	682.671
closed	F. tataricum	Ftclosed	758.085
closed	F. tataricum	Ftclosed	2053.5
closed	F. tataricum	Ftclosed	1442.47
closed	F. tataricum	Ftclosed	1457.04
closed	F. tataricum	Ftclosed	1208.51
closed	F. tataricum	Ftclosed	2469.82
closed	F. tataricum	Ftclosed	1556.11
closed	F. tataricum	Ftclosed	898.459
closed	F. tataricum	Ftclosed	1807.89
closed	F. tataricum	Ftclosed	1429.27
closed	F. tataricum	Ftclosed	2550.2
closed	F. tataricum	Ftclosed	796.135
closed	F. tataricum	Ftclosed	1020.49
closed	F. tataricum	Ftclosed	2452.34
closed	F. tataricum	Ftclosed	2719.37
closed	F. tataricum	Ftclosed	1872.5
closed	F. tataricum	Ftclosed	321.196
closed	F. tataricum	Ftclosed	390.783
closed	F. tataricum	Ftclosed	428.319
closed	F. tataricum	Ftclosed	1910.55
closed	F. tataricum	Ftclosed	1752.87
closed	F. tataricum	Ftclosed	2037.73
closed	F. tataricum	Ftclosed	994.098
closed	F. tataricum	Ftclosed	1267.65
closed	F. tataricum	Ftclosed	2522.09
closed	F. tataricum	Ftclosed	1034.55
closed	F. tataricum	Ftclosed	468.597
closed	F. tataricum	Ftclosed	1533.31
closed	F. tataricum	Ftclosed	388.384
closed	F. tataricum	Ftclosed	1355.06
closed	F. tataricum	Ftclosed	1196.17
closed	F. tataricum	Ftclosed	1384.19
closed	F. tataricum	Ftclosed	1843.71
closed	F. tataricum	Ftclosed	1428.59
closed	F. tataricum	Ftclosed	951.249
closed	F. tataricum	Ftclosed	2039.1
closed	F. tataricum	Ftclosed	324.281
closed	F. tataricum	Ftclosed	1346.32
closed	F. tataricum	Ftclosed	297.886
closed	F. tataricum	Ftclosed	829.386
closed	F. tataricum	Ftclosed	2333.9
closed	F. tataricum	Ftclosed	903.6
closed	F. tataricum	Ftclosed	989.813
closed	F. tataricum	Ftclosed	1059.57
closed	F. tataricum	Ftclosed	1385.05
closed	F. tataricum	Ftclosed	1272.1
closed	F. tataricum	Ftclosed	1816.8
closed	F. tataricum	Ftclosed	366.102
closed	F. tataricum	Ftclosed	1683.11
closed	F. tataricum	Ftclosed	2134.74
closed	F. tataricum	Ftclosed	298.743
closed	F. tataricum	Ftclosed	1739.5
closed	F. tataricum	Ftclosed	1092.48
closed	F. tataricum	Ftclosed	528.586
closed	F. tataricum	Ftclosed	1515.14
closed	F. tataricum	Ftclosed	609.827
closed	F. tataricum	Ftclosed	1338.6
closed	F. tataricum	Ftclosed	1936.95
closed	F. tataricum	Ftclosed	1367.4
closed	F. tataricum	Ftclosed	494.649
closed	F. tataricum	Ftclosed	868.807
closed	F. tataricum	Ftclosed	533.728
closed	F. tataricum	Ftclosed	1659.97
closed	F. tataricum	Ftclosed	2058.64
closed	F. tataricum	Ftclosed	939.936
closed	F. tataricum	Ftclosed	3915.03
closed	F. tataricum	Ftclosed	751.915
closed	F. tataricum	Ftclosed	1087.85
closed	F. tataricum	Ftclosed	1556.45
closed	F. tataricum	Ftclosed	1890.16
closed	F. tataricum	Ftclosed	822.53
closed	F. tataricum	Ftclosed	1555.59
closed	F. tataricum	Ftclosed	2013.56
closed	F. tataricum	Ftclosed	513.846
closed	F. tataricum	Ftclosed	551.381
closed	F. tataricum	Ftclosed	1809.09
closed	F. tataricum	Ftclosed	1846.45
closed	F. tataricum	Ftclosed	1741.04
closed	F. tataricum	Ftclosed	1334.83
closed	F. tataricum	Ftclosed	558.237
closed	F. tataricum	Ftclosed	2949.39
closed	F. tataricum	Ftclosed	2238.61
closed	F. tataricum	Ftclosed	1306.55
closed	F. tataricum	Ftclosed	1927.01
closed	F. tataricum	Ftclosed	1064.71
closed	F. tataricum	Ftclosed	571.435
closed	F. tataricum	Ftclosed	1582.67
closed	F. tataricum	Ftclosed	2160.28
closed	F. tataricum	Ftclosed	1263.19
closed	F. tataricum	Ftclosed	417.35
closed	F. tataricum	Ftclosed	705.466
closed	F. tataricum	Ftclosed	4157.21
closed	F. tataricum	Ftclosed	1834.62
closed	F. tataricum	Ftclosed	1987.85
closed	F. tataricum	Ftclosed	1720.99
closed	F. tataricum	Ftclosed	2233.63
closed	F. tataricum	Ftclosed	2767.88
closed	F. tataricum	Ftclosed	1222.91
closed	F. tataricum	Ftclosed	1361.91
closed	F. tataricum	Ftclosed	1889.64
closed	F. tataricum	Ftclosed	625.939
closed	F. tataricum	Ftclosed	676.158
closed	F. tataricum	Ftclosed	2214.09
closed	F. tataricum	Ftclosed	2891.62
closed	F. tataricum	Ftclosed	1520.8
closed	F. tataricum	Ftclosed	1839.77
closed	F. tataricum	Ftclosed	2732.23
closed	F. tataricum	Ftclosed	1529.2
closed	F. tataricum	Ftclosed	1611.64
closed	F. tataricum	Ftclosed	1834.11
closed	F. tataricum	Ftclosed	1250.16
closed	F. tataricum	Ftclosed	1048.26
closed	F. tataricum	Ftclosed	412.722
closed	F. tataricum	Ftclosed	488.822
closed	F. tataricum	Ftclosed	1796.57
closed	F. tataricum	Ftclosed	826.815
closed	F. tataricum	Ftclosed	1625.86
closed	F. tataricum	Ftclosed	1622.09
closed	F. tataricum	Ftclosed	1224.62
closed	F. tataricum	Ftclosed	1023.24
closed	F. tataricum	Ftclosed	1644.03
closed	F. tataricum	Ftclosed	531.671
closed	F. tataricum	Ftclosed	678.214
closed	F. tataricum	Ftclosed	2119.83
closed	F. tataricum	Ftclosed	3262.35
closed	F. tataricum	Ftclosed	696.725
closed	F. tataricum	Ftclosed	583.261
closed	F. tataricum	Ftclosed	1771.04
closed	F. tataricum	Ftclosed	4193.55
closed	F. tataricum	Ftclosed	1738.98
closed	F. tataricum	Ftclosed	1127.1
closed	F. tataricum	Ftclosed	1581.99
closed	F. tataricum	Ftclosed	1045.17
closed	F. tataricum	Ftclosed	1627.58
closed	F. tataricum	Ftclosed	1909.52
closed	F. tataricum	Ftclosed	3342.05
closed	F. tataricum	Ftclosed	1340.32
closed	F. tataricum	Ftclosed	2085.72
closed	F. tataricum	Ftclosed	948.678
closed	F. tataricum	Ftclosed	1441.1
closed	F. tataricum	Ftclosed	2384.98
closed	F. tataricum	Ftclosed	2182.56
closed	F. tataricum	Ftclosed	2388.41
closed	F. tataricum	Ftclosed	793.907
closed	F. tataricum	Ftclosed	4613.81
closed	F. tataricum	Ftclosed	1233.71
closed	F. tataricum	Ftclosed	1155.72
closed	F. tataricum	Ftclosed	3535.56
closed	F. tataricum	Ftclosed	1005.41
closed	F. tataricum	Ftclosed	1948.09
closed	F. tataricum	Ftclosed	1345.8
closed	F. tataricum	Ftclosed	1711.56
closed	F. tataricum	Ftclosed	2478.05
closed	F. tataricum	Ftclosed	2947.84
closed	F. tataricum	Ftclosed	4455.1
closed	F. tataricum	Ftclosed	1810.46
closed	F. tataricum	Ftclosed	1513.94
closed	F. tataricum	Ftclosed	1753.55
closed	F. tataricum	Ftclosed	1547.54
closed	F. tataricum	Ftclosed	900.172
closed	F. tataricum	Ftclosed	2365.78
closed	F. tataricum	Ftclosed	2216.15
closed	F. tataricum	Ftclosed	4223.2
closed	F. tataricum	Ftclosed	3543.27
closed	F. tataricum	Ftclosed	2381.89
closed	F. tataricum	Ftclosed	1225.83
closed	F. tataricum	Ftclosed	4290.05
closed	F. tataricum	Ftclosed	4273.42
closed	F. tataricum	Ftclosed	1287.87
closed	F. tataricum	Ftclosed	1209.88
closed	F. tataricum	Ftclosed	2531.86
closed	F. tataricum	Ftclosed	2239.12
closed	F. tataricum	Ftclosed	1646.77
closed	F. tataricum	Ftclosed	1163.09
closed	F. tataricum	Ftclosed	1430.64
closed	F. tataricum	Ftclosed	5037.33
closed	F. tataricum	Ftclosed	2004.99
closed	F. tataricum	Ftclosed	1978.43
closed	F. tataricum	Ftclosed	1545.14
closed	F. tataricum	Ftclosed	2980.75
closed	F. tataricum	Ftclosed	1645.06
closed	F. tataricum	Ftclosed	3663.93
closed	F. tataricum	Ftclosed	5021.22
closed	F. tataricum	Ftclosed	1960.43
closed	F. tataricum	Ftclosed	1445.56
closed	F. tataricum	Ftclosed	972.159
closed	F. tataricum	Ftclosed	1681.91
closed	F. tataricum	Ftclosed	2560.32
closed	F. tataricum	Ftclosed	521.901
closed	F. tataricum	Ftclosed	1301.41
closed	F. tataricum	Ftclosed	4162.53
[truncated: 4,002 more rows]

## Sheet: H3
openclosed	species	type	alexa
open	F. tataricum
open	F. tataricum
open	F. tataricum
open	F. tataricum
open	F. tataricum
open	F. tataricum
open	F. tataricum
open	F. tataricum
open	F. tataricum
open	F. tataricum
open	F. tataricum
open	F. tataricum
open	F. tataricum
open	F. tataricum
open	F. tataricum
open	F. tataricum
open	F. tataricum
open	F. tataricum
open	F. tataricum
open	F. tataricum
open	F. tataricum
open	F. tataricum
open	F. tataricum
open	F. tataricum
open	F. tataricum
open	F. tataricum
open	F. tataricum
open	F. tataricum
open	F. tataricum
open	F. tataricum
open	F. tataricum
open	F. tataricum
open	F. tataricum
open	F. tataricum
open	F. tataricum
open	F. tataricum
open	F. tataricum
open	F. tataricum
open	F. tataricum
open	F. tataricum
open	F. tataricum
open	F. tataricum
open	F. tataricum
open	F. tataricum
open	F. tataricum
open	F. tataricum
open	F. tataricum
open	F. tataricum
open	F. tataricum
open	F. tataricum
open	F. tataricum
open	F. tataricum
open	F. tataricum
open	F. tataricum
open	F. tataricum
open	F. tataricum
open	F. tataricum
open	F. tataricum
open	F. tataricum
open	F. tataricum
open	F. tataricum
open	F. tataricum
open	F. tataricum
open	F. tataricum
open	F. tataricum
open	F. tataricum
open	F. tataricum
open	F. tataricum
open	F. tataricum
open	F. tataricum
open	F. tataricum
open	F. tataricum
open	F. tataricum
open	F. tataricum
open	F. tataricum
open	F. tataricum
open	F. tataricum
open	F. tataricum
open	F. tataricum
open	F. tataricum
open	F. tataricum
open	F. tataricum
open	F. tataricum
open	F. tataricum
open	F. tataricum
open	F. tataricum
open	F. tataricum
open	F. tataricum
open	F. tataricum
open	F. tataricum
open	F. tataricum
open	F. tataricum
open	F. tataricum
open	F. tataricum
open	F. tataricum
open	F. tataricum
open	F. tataricum
open	F. tataricum
open	F. tataricum
open	F. tataricum
open	F. tataricum
open	F. tataricum
open	F. tataricum
open	F. tataricum
open	F. tataricum
open	F. tataricum
open	F. tataricum
open	F. tataricum
open	F. tataricum
open	F. tataricum
open	F. tataricum
open	F. tataricum
open	F. tataricum
open	F. tataricum
open	F. tataricum
open	F. tataricum
open	F. tataricum
open	F. tataricum
open	F. tataricum
open	F. tataricum
open	F. tataricum
open	F. tataricum
open	F. tataricum
open	F. tataricum
open	F. tataricum
open	F. tataricum
open	F. tataricum
open	F. tataricum
open	F. tataricum
open	F. tataricum
open	F. tataricum
open	F. tataricum
open	F. tataricum
open	F. tataricum
open	F. tataricum
open	F. tataricum
open	F. tataricum
open	F. tataricum
open	F. tataricum
open	F. tataricum
open	F. tataricum
open	F. tataricum
open	F. tataricum
open	F. tataricum
open	F. tataricum
open	F. tataricum
open	F. tataricum
open	F. tataricum
open	F. tataricum
open	F. tataricum
open	F. tataricum
open	F. tataricum
open	F. tataricum
open	F. tataricum
open	F. tataricum
open	F. tataricum
open	F. tataricum
open	F. tataricum
open	F. tataricum
open	F. tataricum
open	F. tataricum
open	F. tataricum
open	F. tataricum
open	F. tataricum
open	F. tataricum
open	F. tataricum
open	F. tataricum
open	F. tataricum
open	F. tataricum
open	F. tataricum
open	F. tataricum
open	F. tataricum
open	F. tataricum
open	F. tataricum
open	F. tataricum
open	F. tataricum
open	F. tataricum
open	F. tataricum
open	F. tataricum
open	F. tataricum
open	F. tataricum
open	F. tataricum
open	F. tataricum
open	F. tataricum
open	F. tataricum
open	F. tataricum
open	F. tataricum
open	F. tataricum
open	F. tataricum
open	F. tataricum
open	F. tataricum
open	F. tataricum
open	F. tataricum
open	F. tataricum
open	F. tataricum
open	F. tataricum
open	F. tataricum
open	F. tataricum
open	F. tataricum
open	F. tataricum
open	F. tataricum
open	F. tataricum
open	F. tataricum
open	F. tataricum
open	F. tataricum
open	F. tataricum
open	F. tataricum
open	F. tataricum
open	F. tataricum
open	F. tataricum
open	F. tataricum
open	F. tataricum
open	F. tataricum
open	F. tataricum
open	F. tataricum
open	F. tataricum
open	F. tataricum
open	F. tataricum
open	F. tataricum
open	F. tataricum
open	F. tataricum
open	F. tataricum
open	F. tataricum
open	F. tataricum
open	F. tataricum
open	F. tataricum
open	F. tataricum
open	F. tataricum
open	F. tataricum
open	F. tataricum
open	F. tataricum
open	F. tataricum
open	F. tataricum
open	F. tataricum
open	F. tataricum
open	F. tataricum
open	F. tataricum
open	F. tataricum
open	F. tataricum
open	F. tataricum
open	F. tataricum
open	F. tataricum
open	F. tataricum
open	F. tataricum
open	F. tataricum
open	F. tataricum
open	F. tataricum
open	F. tataricum
open	F. tataricum
open	F. tataricum
open	F. tataricum
open	F. tataricum
open	F. tataricum
open	F. tataricum
open	F. tataricum
open	F. tataricum
open	F. tataricum
open	F. tataricum
open	F. tataricum
open	F. tataricum
open	F. tataricum
open	F. tataricum
open	F. tataricum
open	F. tataricum
open	F. tataricum
open	F. tataricum
open	F. tataricum
open	F. tataricum
open	F. tataricum
open	F. tataricum
open	F. tataricum
open	F. tataricum
open	F. tataricum
open	F. tataricum
open	F. tataricum
open	F. tataricum
open	F. tataricum
open	F. tataricum
open	F. tataricum
open	F. tataricum
open	F. tataricum
open	F. tataricum
open	F. tataricum
open	F. tataricum
open	F. tataricum
open	F. tataricum
open	F. tataricum
open	F. tataricum
open	F. tataricum
open	F. tataricum
open	F. tataricum
open	F. tataricum
open	F. tataricum
open	F. tataricum
open	F. tataricum
open	F. tataricum
open	F. tataricum
open	F. tataricum
open	F. tataricum
open	F. tataricum
open	F. tataricum
open	F. tataricum
open	F. tataricum
open	F. tataricum
open	F. tataricum
open	F. tataricum
open	F. tataricum
open	F. tataricum
open	F. tataricum
open	F. tataricum
open	F. tataricum
open	F. tataricum
open	F. tataricum
open	F. tataricum
open	F. tataricum
open	F. tataricum
open	F. tataricum
open	F. tataricum
open	F. tataricum
open	F. tataricum
open	F. tataricum
open	F. tataricum
open	F. tataricum
open	F. tataricum
open	F. tataricum
open	F. tataricum
open	F. tataricum
open	F. tataricum
open	F. tataricum
open	F. tataricum
open	F. tataricum
open	F. tataricum
open	F. tataricum
open	F. tataricum
open	F. tataricum
open	F. tataricum
open	F. tataricum
open	F. tataricum
open	F. tataricum
open	F. tataricum
open	F. tataricum
open	F. tataricum
open	F. tataricum
open	F. tataricum
open	F. tataricum
open	F. tataricum
open	F. tataricum
open	F. tataricum
open	F. tataricum
open	F. tataricum
open	F. tataricum
open	F. tataricum
open	F. tataricum
open	F. tataricum
open	F. tataricum
open	F. tataricum
open	F. tataricum
open	F. tataricum
open	F. tataricum
open	F. tataricum
open	F. tataricum
open	F. tataricum
open	F. tataricum
open	F. tataricum
open	F. tataricum
open	F. tataricum
open	F. tataricum
open	F. tataricum
open	F. tataricum
open	F. tataricum
open	F. tataricum
open	F. tataricum
open	F. tataricum
open	F. tataricum
open	F. tataricum
open	F. tataricum
open	F. tataricum
open	F. tataricum
open	F. tataricum
open	F. tataricum
open	F. tataricum
open	F. tataricum
open	F. tataricum
open	F. tataricum
open	F. tataricum
open	F. tataricum
open	F. tataricum
open	F. tataricum
open	F. tataricum
open	F. tataricum
open	F. tataricum
open	F. tataricum
open	F. tataricum
open	F. tataricum
open	F. tataricum
open	F. tataricum
open	F. tataricum
open	F. tataricum
open	F. tataricum
open	F. tataricum
open	F. tataricum
open	F. tataricum
open	F. tataricum
open	F. tataricum
open	F. tataricum
open	F. tataricum
open	F. tataricum
open	F. tataricum
open	F. tataricum
open	F. tataricum
open	F. tataricum
open	F. tataricum
open	F. tataricum
open	F. tataricum
open	F. tataricum
open	F. tataricum
open	F. tataricum
open	F. tataricum
open	F. tataricum
open	F. tataricum
open	F. tataricum
open	F. tataricum
open	F. tataricum
open	F. tataricum
open	F. tataricum
open	F. tataricum
open	F. tataricum
open	F. tataricum
open	F. tataricum
open	F. tataricum
open	F. tataricum
open	F. tataricum
open	F. tataricum
open	F. tataricum
open	F. tataricum
open	F. tataricum
open	F. tataricum
open	F. tataricum
open	F. tataricum
open	F. tataricum
open	F. tataricum
open	F. tataricum
open	F. tataricum
open	F. tataricum
open	F. tataricum
open	F. tataricum
open	F. tataricum
open	F. tataricum
open	F. tataricum
open	F. tataricum
open	F. tataricum
open	F. tataricum
open	F. tataricum
open	F. tataricum
open	F. tataricum
open	F. tataricum
open	F. tataricum
open	F. tataricum
open	F. tataricum
open	F. tataricum
open	F. tataricum
open	F. tataricum
open	F. tataricum
open	F. tataricum
open	F. tataricum
open	F. tataricum
open	F. tataricum
open	F. tataricum
open	F. tataricum
open	F. tataricum
open	F. tataricum
open	F. tataricum
open	F. tataricum
open	F. tataricum
open	F. tataricum
open	F. tataricum
open	F. tataricum
open	F. tataricum
open	F. tataricum
open	F. tataricum
open	F. tataricum
open	F. tataricum
open	F. tataricum
open	F. tataricum
open	F. tataricum
open	F. tataricum
open	F. tataricum
open	F. tataricum
open	F. tataricum
open	F. tataricum
open	F. tataricum
open	F. tataricum
open	F. tataricum
open	F. tataricum
open	F. tataricum
open	F. tataricum
open	F. tataricum
open	F. tataricum
open	F. tataricum
open	F. tataricum
open	F. tataricum
open	F. tataricum
open	F. tataricum
open	F. tataricum
open	F. tataricum
open	F. tataricum
open	F. tataricum
open	F. tataricum
open	F. tataricum
open	F. tataricum
open	F. tataricum
open	F. tataricum
open	F. tataricum
open	F. tataricum
open	F. tataricum
open	F. tataricum
open	F. tataricum
open	F. tataricum
open	F. tataricum
open	F. tataricum
open	F. tataricum
open	F. tataricum
open	F. tataricum
open	F. tataricum
open	F. tataricum
open	F. tataricum
open	F. tataricum
open	F. tataricum
open	F. tataricum
open	F. tataricum
open	F. tataricum
open	F. tataricum
open	F. tataricum
open	F. tataricum
open	F. tataricum
open	F. tataricum
open	F. tataricum
open	F. tataricum
open	F. tataricum
open	F. tataricum
open	F. tataricum
open	F. tataricum
open	F. tataricum
open	F. tataricum
open	F. tataricum
open	F. tataricum
open	F. tataricum
open	F. tataricum
open	F. tataricum
open	F. tataricum
open	F. tataricum
open	F. tataricum
open	F. tataricum
open	F. tataricum
open	F. tataricum
open	F. tataricum
open	F. tataricum
open	F. tataricum
open	F. tataricum
open	F. tataricum
open	F. tataricum
open	F. tataricum
open	F. tataricum
open	F. tataricum
open	F. tataricum
open	F. tataricum
open	F. tataricum
open	F. tataricum
open	F. tataricum
open	F. tataricum
open	F. tataricum
open	F. tataricum
open	F. tataricum
open	F. tataricum
open	F. tataricum
open	F. tataricum
open	F. tataricum
open	F. tataricum
open	F. tataricum
open	F. tataricum
open	F. tataricum
open	F. tataricum
open	F. tataricum
open	F. tataricum
open	F. tataricum
open	F. tataricum
open	F. tataricum
open	F. tataricum
open	F. tataricum
open	F. tataricum
open	F. tataricum
open	F. tataricum
open	F. tataricum
open	F. tataricum
open	F. tataricum
open	F. tataricum
open	F. tataricum
open	F. tataricum
open	F. tataricum
open	F. tataricum
open	F. tataricum
open	F. tataricum
open	F. tataricum
open	F. tataricum
open	F. tataricum
open	F. tataricum
open	F. tataricum
open	F. tataricum
open	F. tataricum
open	F. tataricum
open	F. tataricum
open	F. tataricum
open	F. tataricum
open	F. tataricum
open	F. tataricum
open	F. tataricum
open	F. tataricum
open	F. tataricum
open	F. tataricum
open	F. tataricum
open	F. tataricum
open	F. tataricum
open	F. tataricum
open	F. tataricum
open	F. tataricum
open	F. tataricum
open	F. tataricum
open	F. tataricum
open	F. tataricum
open	F. tataricum
open	F. tataricum
open	F. tataricum
open	F. tataricum
open	F. tataricum
open	F. tataricum
open	F. tataricum
open	F. tataricum
open	F. tataricum
open	F. tataricum
open	F. tataricum
open	F. tataricum
open	F. tataricum
open	F. tataricum
open	F. tataricum
open	F. tataricum
open	F. tataricum
open	F. tataricum
open	F. tataricum
open	F. tataricum
open	F. tataricum
open	F. tataricum
open	F. tataricum
open	F. tataricum
open	F. tataricum
open	F. tataricum
open	F. tataricum
open	F. tataricum
open	F. tataricum
open	F. tataricum
open	F. tataricum
open	F. tataricum
open	F. tataricum
open	F. tataricum
open	F. tataricum
open	F. tataricum
open	F. tataricum
open	F. tataricum
open	F. tataricum
open	F. tataricum
open	F. tataricum
open	F. tataricum
open	F. tataricum
open	F. tataricum
open	F. tataricum
open	F. tataricum
open	F. tataricum
open	F. tataricum
open	F. tataricum
open	F. tataricum
open	F. tataricum
open	F. tataricum
open	F. tataricum
open	F. tataricum
open	F. tataricum
open	F. tataricum
open	F. tataricum
open	F. tataricum
open	F. tataricum
open	F. tataricum
open	F. tataricum
open	F. tataricum
open	F. tataricum
open	F. tataricum
open	F. tataricum
open	F. tataricum
open	F. tataricum
open	F. tataricum
open	F. tataricum
open	F. tataricum
open	F. tataricum
open	F. tataricum
open	F. tataricum
open	F. tataricum
open	F. tataricum
open	F. tataricum
open	F. tataricum
open	F. tataricum
open	F. tataricum
open	F. tataricum
open	F. tataricum
open	F. tataricum
open	F. tataricum
open	F. tataricum
open	F. tataricum
open	F. tataricum
open	F. tataricum
open	F. tataricum
open	F. tataricum
open	F. tataricum
open	F. tataricum
open	F. tataricum
open	F. tataricum
open	F. tataricum
open	F. tataricum
open	F. tataricum
open	F. tataricum
open	F. tataricum
open	F. tataricum
open	F. tataricum
open	F. tataricum
open	F. tataricum
open	F. tataricum
open	F. tataricum
open	F. tataricum
open	F. tataricum
open	F. tataricum
open	F. tataricum
open	F. tataricum
open	F. tataricum
open	F. tataricum
open	F. tataricum
open	F. tataricum
open	F. tataricum
open	F. tataricum
open	F. tataricum
open	F. tataricum
open	F. tataricum
open	F. tataricum
open	F. tataricum
open	F. tataricum
open	F. tataricum
open	F. tataricum
open	F. tataricum
open	F. tataricum
open	F. tataricum
open	F. tataricum
open	F. tataricum
open	F. tataricum
open	F. tataricum
open	F. tataricum
open	F. tataricum
open	F. tataricum
open	F. tataricum
open	F. tataricum
open	F. tataricum
open	F. tataricum
open	F. tataricum
open	F. tataricum
open	F. tataricum
open	F. tataricum
open	F. tataricum
open	F. tataricum
open	F. tataricum
open	F. tataricum
open	F. tataricum
open	F. tataricum
open	F. tataricum
open	F. tataricum
open	F. tataricum
open	F. tataricum
open	F. tataricum
open	F. tataricum
open	F. tataricum
open	F. tataricum
open	F. tataricum
open	F. tataricum
open	F. tataricum
open	F. tataricum
open	F. tataricum
open	F. tataricum
open	F. tataricum
open	F. tataricum
open	F. tataricum
open	F. tataricum
open	F. tataricum
open	F. tataricum
open	F. tataricum
open	F. tataricum
open	F. tataricum
open	F. tataricum
open	F. tataricum
open	F. tataricum
open	F. tataricum
open	F. tataricum
open	F. tataricum
open	F. tataricum
open	F. tataricum
open	F. tataricum
open	F. tataricum
open	F. tataricum
open	F. tataricum
open	F. tataricum
open	F. tataricum
open	F. tataricum
open	F. tataricum
open	F. tataricum
open	F. tataricum
open	F. tataricum
open	F. tataricum
open	F. tataricum
open	F. tataricum
open	F. tataricum
open	F. tataricum
open	F. tataricum
open	F. tataricum
open	F. tataricum
open	F. tataricum
open	F. tataricum
open	F. tataricum
open	F. tataricum
open	F. tataricum
open	F. tataricum
open	F. tataricum
open	F. tataricum
open	F. tataricum
open	F. tataricum
open	F. tataricum
open	F. tataricum
open	F. tataricum
open	F. tataricum
open	F. tataricum
open	F. tataricum
open	F. tataricum
open	F. tataricum
open	F. tataricum
open	F. tataricum
open	F. tataricum
open	F. tataricum
open	F. tataricum
open	F. tataricum
open	F. tataricum
open	F. tataricum
open	F. tataricum
open	F. tataricum
open	F. tataricum
open	F. tataricum
open	F. tataricum
open	F. tataricum
open	F. tataricum
open	F. tataricum
open	F. tataricum
open	F. tataricum
open	F. tataricum
open	F. tataricum
open	F. tataricum
open	F. tataricum
open	F. tataricum
open	F. tataricum
open	F. tataricum
open	F. tataricum
open	F. tataricum
open	F. tataricum
open	F. tataricum
open	F. tataricum
open	F. tataricum
open	F. tataricum
open	F. tataricum
open	F. tataricum
open	F. tataricum
open	F. tataricum
open	F. tataricum
open	F. tataricum
open	F. tataricum
open	F. tataricum
open	F. tataricum
open	F. tataricum
open	F. tataricum
open	F. tataricum
open	F. tataricum
open	F. tataricum
open	F. tataricum
open	F. tataricum
open	F. tataricum
open	F. tataricum
open	F. tataricum
open	F. tataricum
open	F. tataricum
open	F. tataricum
open	F. tataricum
open	F. tataricum
open	F. tataricum
open	F. tataricum
open	F. tataricum
open	F. tataricum
open	F. tataricum
open	F. tataricum
open	F. tataricum
open	F. tataricum
open	F. tataricum
open	F. tataricum
open	F. tataricum
open	F. tataricum
open	F. tataricum
open	F. tataricum
open	F. tataricum
open	F. tataricum
open	F. tataricum
open	F. tataricum
open	F. tataricum
open	F. tataricum
open	F. tataricum
open	F. tataricum
open	F. tataricum
open	F. tataricum
open	F. tataricum
open	F. tataricum
open	F. tataricum
open	F. tataricum
open	F. tataricum
open	F. tataricum
open	F. tataricum
open	F. tataricum
open	F. tataricum
open	F. tataricum
open	F. tataricum
open	F. tataricum
open	F. tataricum
open	F. tataricum
open	F. tataricum
open	F. tataricum
open	F. tataricum
open	F. tataricum
open	F. tataricum
open	F. tataricum
open	F. tataricum
open	F. tataricum
open	F. tataricum
open	F. tataricum
open	F. tataricum
open	F. tataricum
open	F. tataricum
open	F. tataricum
open	F. tataricum
open	F. tataricum
open	F. tataricum
open	F. tataricum
open	F. tataricum
open	F. tataricum
open	F. tataricum
open	F. tataricum
open	F. tataricum
open	F. tataricum
open	F. tataricum
open	F. tataricum
open	F. tataricum
open	F. tataricum
open	F. tataricum
open	F. tataricum
open	F. tataricum
open	F. tataricum
open	F. tataricum
open	F. tataricum
open	F. tataricum
open	F. tataricum
open	F. tataricum
open	F. tataricum
open	F. tataricum
open	F. tataricum
open	F. tataricum
open	F. tataricum
open	F. tataricum
open	F. tataricum
open	F. tataricum
open	F. tataricum
open	F. tataricum
open	F. tataricum
open	F. tataricum
open	F. tataricum
open	F. tataricum
open	F. tataricum
open	F. tataricum
open	F. tataricum
open	F. tataricum
open	F. tataricum
open	F. tataricum
open	F. tataricum
open	F. tataricum
open	F. tataricum
open	F. tataricum
open	F. tataricum
open	F. tataricum
open	F. tataricum
open	F. tataricum
open	F. tataricum
open	F. tataricum
open	F. tataricum
open	F. tataricum
open	F. tataricum
open	F. tataricum
open	F. tataricum
open	F. tataricum
open	F. tataricum
open	F. tataricum
open	F. tataricum
open	F. tataricum
open	F. tataricum
open	F. tataricum
open	F. tataricum
open	F. tataricum
open	F. tataricum
open	F. tataricum
open	F. tataricum
open	F. tataricum
open	F. tataricum
open	F. tataricum
open	F. tataricum
open	F. tataricum
open	F. tataricum
open	F. tataricum
open	F. tataricum
open	F. tataricum
open	F. tataricum
open	F. tataricum
open	F. tataricum
open	F. tataricum
open	F. tataricum
open	F. tataricum
open	F. tataricum
open	F. tataricum
open	F. tataricum
open	F. tataricum
open	F. tataricum
open	F. tataricum
open	F. tataricum
open	F. tataricum
open	F. tataricum
open	F. tataricum
open	F. tataricum
open	F. tataricum
open	F. tataricum
open	F. tataricum
open	F. tataricum
open	F. tataricum
open	F. tataricum
open	F. tataricum
open	F. tataricum
open	F. tataricum
open	F. tataricum
open	F. tataricum
open	F. tataricum
open	F. tataricum
open	F. tataricum
open	F. tataricum
open	F. tataricum
open	F. tataricum
open	F. tataricum
open	F. tataricum
open	F. tataricum
open	F. tataricum
open	F. tataricum
open	F. tataricum
open	F. tataricum
open	F. tataricum
open	F. tataricum
open	F. tataricum
open	F. tataricum
open	F. tataricum
open	F. tataricum
open	F. tataricum
open	F. tataricum
open	F. tataricum
open	F. tataricum
open	F. tataricum
open	F. tataricum
open	F. tataricum
open	F. tataricum
open	F. tataricum
open	F. tataricum
open	F. tataricum
open	F. tataricum
open	F. tataricum
open	F. tataricum
open	F. tataricum
open	F. tataricum
open	F. tataricum
open	F. tataricum
open	F. tataricum
open	F. tataricum
open	F. tataricum
open	F. tataricum
open	F. tataricum
open	F. tataricum
open	F. tataricum
open	F. tataricum
open	F. tataricum
open	F. tataricum
open	F. tataricum
open	F. tataricum
open	F. tataricum
open	F. tataricum
open	F. tataricum
open	F. tataricum
open	F. tataricum
open	F. tataricum
open	F. tataricum
open	F. tataricum
open	F. tataricum
open	F. tataricum
open	F. tataricum
open	F. tataricum
open	F. tataricum
open	F. tataricum
open	F. tataricum
open	F. tataricum
open	F. tataricum
open	F. tataricum
open	F. tataricum
open	F. tataricum
open	F. tataricum
open	F. tataricum
open	F. tataricum
open	F. tataricum
open	F. tataricum
open	F. tataricum
open	F. tataricum
open	F. tataricum
open	F. tataricum
open	F. tataricum
open	F. tataricum
open	F. tataricum
open	F. tataricum
open	F. tataricum
open	F. tataricum
open	F. tataricum
open	F. tataricum
open	F. tataricum
open	F. tataricum
open	F. tataricum
open	F. tataricum
open	F. tataricum
open	F. tataricum
open	F. tataricum
open	F. tataricum
open	F. tataricum
open	F. tataricum
open	F. tataricum
open	F. tataricum
open	F. tataricum
open	F. tataricum
open	F. tataricum
open	F. tataricum
open	F. tataricum
open	F. tataricum
open	F. tataricum
open	F. tataricum
open	F. tataricum
open	F. tataricum
open	F. tataricum
open	F. tataricum
open	F. tataricum
open	F. tataricum
open	F. tataricum
open	F. tataricum
open	F. tataricum
open	F. tataricum
open	F. tataricum
open	F. tataricum
open	F. tataricum
open	F. tataricum
open	F. tataricum
open	F. tataricum
open	F. tataricum
open	F. tataricum
open	F. tataricum
open	F. tataricum
open	F. tataricum
open	F. tataricum
open	F. tataricum
open	F. tataricum
open	F. tataricum
open	F. tataricum
open	F. tataricum
open	F. tataricum
open	F. tataricum
open	F. tataricum
open	F. tataricum
open	F. tataricum
open	F. tataricum
open	F. tataricum
open	F. tataricum
open	F. tataricum
open	F. tataricum
open	F. tataricum
open	F. tataricum
open	F. tataricum
open	F. tataricum
open	F. tataricum
open	F. tataricum
open	F. tataricum
open	F. tataricum
open	F. tataricum
open	F. tataricum
open	F. tataricum
open	F. tataricum
open	F. tataricum
open	F. tataricum
open	F. tataricum
open	F. tataricum
open	F. tataricum
open	F. tataricum
open	F. tataricum
open	F. tataricum
open	F. tataricum
open	F. tataricum
open	F. tataricum
open	F. tataricum
open	F. tataricum
open	F. tataricum
open	F. tataricum
open	F. tataricum
open	F. tataricum
open	F. tataricum
open	F. tataricum
open	F. tataricum
open	F. tataricum
open	F. tataricum
open	F. tataricum
open	F. tataricum
open	F. tataricum
open	F. tataricum
open	F. tataricum
open	F. tataricum
open	F. tataricum
open	F. tataricum
open	F. tataricum
open	F. tataricum
open	F. tataricum
open	F. tataricum
open	F. tataricum
open	F. tataricum
open	F. tataricum
open	F. tataricum
open	F. tataricum
open	F. tataricum
open	F. tataricum
open	F. tataricum
open	F. tataricum
open	F. tataricum
open	F. tataricum
open	F. tataricum
open	F. tataricum
open	F. tataricum
open	F. tataricum
open	F. tataricum
open	F. tataricum
open	F. tataricum
open	F. tataricum
open	F. tataricum
open	F. tataricum
open	F. tataricum
open	F. tataricum
open	F. tataricum
open	F. tataricum
open	F. tataricum
open	F. tataricum
open	F. tataricum
open	F. tataricum
open	F. tataricum
open	F. tataricum
open	F. tataricum
open	F. tataricum
open	F. tataricum
open	F. tataricum
open	F. tataricum
open	F. tataricum
open	F. tataricum
open	F. tataricum
open	F. tataricum
open	F. tataricum
open	F. tataricum
open	F. tataricum
open	F. tataricum
open	F. tataricum
open	F. tataricum
open	F. tataricum
open	F. tataricum
open	F. tataricum
open	F. tataricum
open	F. tataricum
open	F. tataricum
open	F. tataricum
open	F. tataricum
open	F. tataricum
open	F. tataricum
open	F. tataricum
open	F. tataricum
open	F. tataricum
open	F. tataricum
open	F. tataricum
open	F. tataricum
open	F. tataricum
open	F. tataricum
open	F. tataricum
open	F. tataricum
open	F. tataricum
open	F. tataricum
open	F. tataricum
open	F. tataricum
open	F. tataricum
open	F. tataricum
open	F. tataricum
open	F. tataricum
open	F. tataricum
open	F. tataricum
open	F. tataricum
open	F. tataricum
open	F. tataricum
open	F. tataricum
open	F. tataricum
open	F. tataricum
open	F. tataricum
open	F. tataricum
open	F. tataricum
open	F. tataricum
open	F. tataricum
open	F. tataricum
open	F. tataricum
open	F. tataricum
open	F. tataricum
open	F. tataricum
open	F. tataricum
open	F. tataricum
open	F. tataricum
open	F. tataricum
open	F. tataricum
open	F. tataricum
open	F. tataricum
open	F. tataricum
open	F. tataricum
open	F. tataricum
open	F. tataricum
open	F. tataricum
open	F. tataricum
open	F. tataricum
open	F. tataricum
open	F. tataricum
open	F. tataricum
open	F. tataricum
open	F. tataricum
open	F. tataricum
open	F. tataricum
open	F. tataricum
open	F. tataricum
open	F. tataricum
open	F. tataricum
open	F. tataricum
open	F. tataricum
open	F. tataricum
open	F. tataricum
open	F. tataricum
open	F. tataricum
open	F. tataricum
open	F. tataricum
open	F. tataricum
open	F. tataricum
open	F. tataricum
open	F. tataricum
open	F. tataricum
open	F. tataricum
open	F. tataricum
open	F. tataricum
open	F. tataricum
open	F. tataricum
open	F. tataricum
open	F. tataricum
open	F. tataricum
open	F. tataricum
open	F. tataricum
open	F. tataricum
open	F. tataricum
open	F. tataricum
open	F. tataricum
open	F. tataricum
open	F. tataricum
open	F. tataricum
open	F. tataricum
open	F. tataricum
open	F. tataricum
open	F. tataricum
open	F. tataricum
open	F. tataricum
open	F. tataricum
open	F. tataricum
open	F. tataricum
open	F. tataricum
open	F. tataricum
open	F. tataricum
open	F. tataricum
open	F. tataricum
open	F. tataricum
open	F. tataricum
open	F. tataricum
open	F. tataricum
open	F. tataricum
open	F. tataricum
open	F. tataricum
open	F. tataricum
open	F. tataricum
open	F. tataricum
open	F. tataricum
open	F. tataricum
open	F. tataricum
open	F. tataricum
open	F. tataricum
open	F. tataricum
open	F. tataricum
open	F. tataricum
open	F. tataricum
open	F. tataricum
open	F. tataricum
open	F. tataricum
open	F. tataricum
open	F. tataricum
open	F. tataricum
open	F. tataricum
open	F. tataricum
open	F. tataricum
open	F. tataricum
open	F. tataricum
open	F. tataricum
open	F. tataricum
open	F. tataricum
open	F. tataricum
open	F. tataricum
open	F. tataricum
open	F. tataricum
open	F. tataricum
open	F. tataricum
open	F. tataricum
open	F. tataricum
open	F. tataricum
open	F. tataricum
open	F. tataricum
open	F. tataricum
open	F. tataricum
open	F. tataricum
open	F. tataricum
open	F. tataricum
open	F. tataricum
open	F. tataricum
open	F. tataricum
open	F. tataricum
open	F. tataricum
open	F. tataricum
open	F. tataricum
open	F. tataricum
open	F. tataricum
open	F. tataricum
open	F. tataricum
open	F. tataricum
open	F. tataricum
open	F. tataricum
open	F. tataricum
open	F. tataricum
open	F. tataricum
open	F. tataricum
open	F. tataricum
open	F. tataricum
open	F. tataricum
open	F. tataricum
open	F. tataricum
open	F. tataricum
open	F. tataricum
open	F. tataricum
open	F. tataricum
open	F. tataricum
open	F. tataricum
open	F. tataricum
open	F. tataricum
open	F. tataricum
open	F. tataricum
open	F. tataricum
open	F. tataricum
open	F. tataricum
open	F. tataricum
open	F. tataricum
open	F. tataricum
open	F. tataricum
open	F. tataricum
open	F. tataricum
closed	F. tataricum
closed	F. tataricum
closed	F. tataricum
closed	F. tataricum
closed	F. tataricum
closed	F. tataricum
closed	F. tataricum
closed	F. tataricum
closed	F. tataricum
closed	F. tataricum
closed	F. tataricum
closed	F. tataricum
closed	F. tataricum
closed	F. tataricum
closed	F. tataricum
closed	F. tataricum
closed	F. tataricum
closed	F. tataricum
closed	F. tataricum
closed	F. tataricum
closed	F. tataricum
closed	F. tataricum
closed	F. tataricum
closed	F. tataricum
closed	F. tataricum
closed	F. tataricum
closed	F. tataricum
closed	F. tataricum
closed	F. tataricum
closed	F. tataricum
closed	F. tataricum
closed	F. tataricum
closed	F. tataricum
closed	F. tataricum
closed	F. tataricum
closed	F. tataricum
closed	F. tataricum
closed	F. tataricum
closed	F. tataricum
closed	F. tataricum
closed	F. tataricum
closed	F. tataricum
closed	F. tataricum
closed	F. tataricum
closed	F. tataricum
closed	F. tataricum
closed	F. tataricum
closed	F. tataricum
closed	F. tataricum
closed	F. tataricum
closed	F. tataricum
closed	F. tataricum
closed	F. tataricum
closed	F. tataricum
closed	F. tataricum
closed	F. tataricum
closed	F. tataricum
closed	F. tataricum
closed	F. tataricum
closed	F. tataricum
closed	F. tataricum
closed	F. tataricum
closed	F. tataricum
closed	F. tataricum
closed	F. tataricum
closed	F. tataricum
closed	F. tataricum
closed	F. tataricum
closed	F. tataricum
closed	F. tataricum
closed	F. tataricum
closed	F. tataricum
closed	F. tataricum
closed	F. tataricum
closed	F. tataricum
closed	F. tataricum
closed	F. tataricum
closed	F. tataricum
closed	F. tataricum
closed	F. tataricum
closed	F. tataricum
closed	F. tataricum
closed	F. tataricum
closed	F. tataricum
closed	F. tataricum
closed	F. tataricum
closed	F. tataricum
closed	F. tataricum
closed	F. tataricum
closed	F. tataricum
closed	F. tataricum
closed	F. tataricum
closed	F. tataricum
closed	F. tataricum
closed	F. tataricum
closed	F. tataricum
closed	F. tataricum
closed	F. tataricum
closed	F. tataricum
closed	F. tataricum
closed	F. tataricum
closed	F. tataricum
closed	F. tataricum
closed	F. tataricum
closed	F. tataricum
closed	F. tataricum
closed	F. tataricum
closed	F. tataricum
closed	F. tataricum
closed	F. tataricum
closed	F. tataricum
closed	F. tataricum
closed	F. tataricum
closed	F. tataricum
closed	F. tataricum
closed	F. tataricum
closed	F. tataricum
closed	F. tataricum
closed	F. tataricum
closed	F. tataricum
closed	F. tataricum
closed	F. tataricum
closed	F. tataricum
closed	F. tataricum
closed	F. tataricum
closed	F. tataricum
closed	F. tataricum
closed	F. tataricum
closed	F. tataricum
closed	F. tataricum
closed	F. tataricum
closed	F. tataricum
closed	F. tataricum
closed	F. tataricum
closed	F. tataricum
closed	F. tataricum
closed	F. tataricum
closed	F. tataricum
closed	F. tataricum
closed	F. tataricum
closed	F. tataricum
closed	F. tataricum
closed	F. tataricum
closed	F. tataricum
closed	F. tataricum
closed	F. tataricum
closed	F. tataricum
closed	F. tataricum
closed	F. tataricum
closed	F. tataricum
closed	F. tataricum
closed	F. tataricum
closed	F. tataricum
closed	F. tataricum
closed	F. tataricum
closed	F. tataricum
closed	F. tataricum
closed	F. tataricum
closed	F. tataricum
closed	F. tataricum
closed	F. tataricum
closed	F. tataricum
closed	F. tataricum
closed	F. tataricum
closed	F. tataricum
closed	F. tataricum
closed	F. tataricum
closed	F. tataricum
closed	F. tataricum
closed	F. tataricum
closed	F. tataricum
closed	F. tataricum
closed	F. tataricum
closed	F. tataricum
closed	F. tataricum
closed	F. tataricum
closed	F. tataricum
closed	F. tataricum
closed	F. tataricum
closed	F. tataricum
closed	F. tataricum
closed	F. tataricum
closed	F. tataricum
closed	F. tataricum
closed	F. tataricum
closed	F. tataricum
closed	F. tataricum
closed	F. tataricum
closed	F. tataricum
closed	F. tataricum
closed	F. tataricum
closed	F. tataricum
closed	F. tataricum
closed	F. tataricum
closed	F. tataricum
closed	F. tataricum
closed	F. tataricum
closed	F. tataricum
closed	F. tataricum
closed	F. tataricum
closed	F. tataricum
closed	F. tataricum
closed	F. tataricum
closed	F. tataricum
closed	F. tataricum
closed	F. tataricum
closed	F. tataricum
closed	F. tataricum
closed	F. tataricum
closed	F. tataricum
closed	F. tataricum
closed	F. tataricum
closed	F. tataricum
closed	F. tataricum
closed	F. tataricum
closed	F. tataricum
closed	F. tataricum
closed	F. tataricum
closed	F. tataricum
closed	F. tataricum
closed	F. tataricum
closed	F. tataricum
closed	F. tataricum
closed	F. tataricum
closed	F. tataricum
closed	F. tataricum
closed	F. tataricum
closed	F. tataricum
closed	F. tataricum
closed	F. tataricum
closed	F. tataricum
closed	F. tataricum
closed	F. tataricum
closed	F. tataricum
closed	F. tataricum
closed	F. tataricum
closed	F. tataricum
closed	F. tataricum
closed	F. tataricum
closed	F. tataricum
closed	F. tataricum
closed	F. tataricum
closed	F. tataricum
closed	F. tataricum
closed	F. tataricum
closed	F. tataricum
closed	F. tataricum
closed	F. tataricum
closed	F. tataricum
closed	F. tataricum
closed	F. tataricum
closed	F. tataricum
closed	F. tataricum
closed	F. tataricum
closed	F. tataricum
closed	F. tataricum
closed	F. tataricum
closed	F. tataricum
closed	F. tataricum
closed	F. tataricum
closed	F. tataricum
closed	F. tataricum
closed	F. tataricum
closed	F. tataricum
closed	F. tataricum
closed	F. tataricum
closed	F. tataricum
closed	F. tataricum
closed	F. tataricum
closed	F. tataricum
closed	F. tataricum
closed	F. tataricum
closed	F. tataricum
closed	F. tataricum
closed	F. tataricum
closed	F. tataricum
closed	F. tataricum
closed	F. tataricum
closed	F. tataricum
closed	F. tataricum
closed	F. tataricum
closed	F. tataricum
closed	F. tataricum
closed	F. tataricum
closed	F. tataricum
closed	F. tataricum
closed	F. tataricum
closed	F. tataricum
closed	F. tataricum
closed	F. tataricum
closed	F. tataricum
closed	F. tataricum
closed	F. tataricum
closed	F. tataricum
closed	F. tataricum
closed	F. tataricum
closed	F. tataricum
closed	F. tataricum
closed	F. tataricum
closed	F. tataricum
closed	F. tataricum
closed	F. tataricum
closed	F. tataricum
closed	F. tataricum
closed	F. tataricum
closed	F. tataricum
closed	F. tataricum
closed	F. tataricum
closed	F. tataricum
closed	F. tataricum
closed	F. tataricum
closed	F. tataricum
closed	F. tataricum
closed	F. tataricum
closed	F. tataricum
closed	F. tataricum
closed	F. tataricum
closed	F. tataricum
closed	F. tataricum
closed	F. tataricum
closed	F. tataricum
closed	F. tataricum
closed	F. tataricum
closed	F. tataricum
closed	F. tataricum
closed	F. tataricum
closed	F. tataricum
closed	F. tataricum
closed	F. tataricum
closed	F. tataricum
closed	F. tataricum
closed	F. tataricum
closed	F. tataricum
closed	F. tataricum
closed	F. tataricum
closed	F. tataricum
closed	F. tataricum
closed	F. tataricum
closed	F. tataricum
closed	F. tataricum
closed	F. tataricum
closed	F. tataricum
closed	F. tataricum
closed	F. tataricum
closed	F. tataricum
closed	F. tataricum
closed	F. tataricum
closed	F. tataricum
closed	F. tataricum
closed	F. tataricum
closed	F. tataricum
closed	F. tataricum
closed	F. tataricum
closed	F. tataricum
closed	F. tataricum
closed	F. tataricum
closed	F. tataricum
closed	F. tataricum
closed	F. tataricum
closed	F. tataricum
closed	F. tataricum
closed	F. tataricum
closed	F. tataricum
closed	F. tataricum
closed	F. tataricum
closed	F. tataricum
closed	F. tataricum
closed	F. tataricum
closed	F. tataricum
closed	F. tataricum
closed	F. tataricum
closed	F. tataricum
closed	F. tataricum
closed	F. tataricum
closed	F. tataricum
closed	F. tataricum
closed	F. tataricum
closed	F. tataricum
closed	F. tataricum
closed	F. tataricum
closed	F. tataricum
closed	F. tataricum
closed	F. tataricum
closed	F. tataricum
closed	F. tataricum
closed	F. tataricum
closed	F. tataricum
closed	F. tataricum
closed	F. tataricum
closed	F. tataricum
closed	F. tataricum
closed	F. tataricum
closed	F. tataricum
closed	F. tataricum
closed	F. tataricum
closed	F. tataricum
closed	F. tataricum
closed	F. tataricum
closed	F. tataricum
closed	F. tataricum
closed	F. tataricum
closed	F. tataricum
closed	F. tataricum
closed	F. tataricum
closed	F. tataricum
closed	F. tataricum
closed	F. tataricum
closed	F. tataricum
closed	F. tataricum
closed	F. tataricum
closed	F. tataricum
closed	F. tataricum
closed	F. tataricum
closed	F. tataricum
closed	F. tataricum
closed	F. tataricum
closed	F. tataricum
closed	F. tataricum
closed	F. tataricum
closed	F. tataricum
closed	F. tataricum
closed	F. tataricum
closed	F. tataricum
closed	F. tataricum
closed	F. tataricum
closed	F. tataricum
closed	F. tataricum
closed	F. tataricum
closed	F. tataricum
closed	F. tataricum
closed	F. tataricum
closed	F. tataricum
closed	F. tataricum
closed	F. tataricum
closed	F. tataricum
closed	F. tataricum
closed	F. tataricum
closed	F. tataricum
closed	F. tataricum
closed	F. tataricum
closed	F. tataricum
closed	F. tataricum
closed	F. tataricum
closed	F. tataricum
closed	F. tataricum
closed	F. tataricum
closed	F. tataricum
closed	F. tataricum
closed	F. tataricum
closed	F. tataricum
closed	F. tataricum
closed	F. tataricum
closed	F. tataricum
closed	F. tataricum
closed	F. tataricum
closed	F. tataricum
closed	F. tataricum
closed	F. tataricum
closed	F. tataricum
closed	F. tataricum
closed	F. tataricum
closed	F. tataricum
closed	F. tataricum
closed	F. tataricum
closed	F. tataricum
closed	F. tataricum
closed	F. tataricum
closed	F. tataricum
closed	F. tataricum
closed	F. tataricum
closed	F. tataricum
closed	F. tataricum
closed	F. tataricum
closed	F. tataricum
closed	F. tataricum
closed	F. tataricum
closed	F. tataricum
closed	F. tataricum
closed	F. tataricum
closed	F. tataricum
closed	F. tataricum
closed	F. tataricum
closed	F. tataricum
closed	F. tataricum
closed	F. tataricum
closed	F. tataricum
closed	F. tataricum
closed	F. tataricum
closed	F. tataricum
closed	F. tataricum
closed	F. tataricum
closed	F. tataricum
closed	F. tataricum
closed	F. tataricum
closed	F. tataricum
closed	F. tataricum
closed	F. tataricum
closed	F. tataricum
closed	F. tataricum
[truncated: 7,001 more rows]
[truncated: 8 more columns]

## Sheet: H4
openclosed	species	type	alexa
open	F. tataricum
open	F. tataricum
open	F. tataricum
open	F. tataricum
open	F. tataricum
open	F. tataricum
open	F. tataricum
open	F. tataricum
open	F. tataricum
open	F. tataricum
open	F. tataricum
open	F. tataricum
open	F. tataricum
open	F. tataricum
open	F. tataricum
open	F. tataricum
open	F. tataricum
open	F. tataricum
open	F. tataricum
open	F. tataricum
open	F. tataricum
open	F. tataricum
open	F. tataricum
open	F. tataricum
open	F. tataricum
open	F. tataricum
open	F. tataricum
open	F. tataricum
open	F. tataricum
open	F. tataricum
open	F. tataricum
open	F. tataricum
open	F. tataricum
open	F. tataricum
open	F. tataricum
open	F. tataricum
open	F. tataricum
open	F. tataricum
open	F. tataricum
open	F. tataricum
open	F. tataricum
open	F. tataricum
open	F. tataricum
open	F. tataricum
open	F. tataricum
open	F. tataricum
open	F. tataricum
open	F. tataricum
open	F. tataricum
open	F. tataricum
open	F. tataricum
open	F. tataricum
open	F. tataricum
open	F. tataricum
open	F. tataricum
open	F. tataricum
open	F. tataricum
open	F. tataricum
open	F. tataricum
open	F. tataricum
open	F. tataricum
open	F. tataricum
open	F. tataricum
open	F. tataricum
open	F. tataricum
open	F. tataricum
open	F. tataricum
open	F. tataricum
open	F. tataricum
open	F. tataricum
open	F. tataricum
open	F. tataricum
open	F. tataricum
open	F. tataricum
open	F. tataricum
open	F. tataricum
open	F. tataricum
open	F. tataricum
open	F. tataricum
open	F. tataricum
open	F. tataricum
open	F. tataricum
open	F. tataricum
open	F. tataricum
open	F. tataricum
open	F. tataricum
open	F. tataricum
open	F. tataricum
open	F. tataricum
open	F. tataricum
open	F. tataricum
open	F. tataricum
open	F. tataricum
open	F. tataricum
open	F. tataricum
open	F. tataricum
open	F. tataricum
open	F. tataricum
open	F. tataricum
open	F. tataricum
open	F. tataricum
open	F. tataricum
open	F. tataricum
open	F. tataricum
open	F. tataricum
open	F. tataricum
open	F. tataricum
open	F. tataricum
open	F. tataricum
open	F. tataricum
open	F. tataricum
open	F. tataricum
open	F. tataricum
open	F. tataricum
open	F. tataricum
open	F. tataricum
open	F. tataricum
open	F. tataricum
open	F. tataricum
open	F. tataricum
open	F. tataricum
open	F. tataricum
open	F. tataricum
open	F. tataricum
open	F. tataricum
open	F. tataricum
open	F. tataricum
open	F. tataricum
open	F. tataricum
open	F. tataricum
open	F. tataricum
open	F. tataricum
open	F. tataricum
open	F. tataricum
open	F. tataricum
open	F. tataricum
open	F. tataricum
open	F. tataricum
open	F. tataricum
open	F. tataricum
open	F. tataricum
open	F. tataricum
open	F. tataricum
open	F. tataricum
open	F. tataricum
open	F. tataricum
open	F. tataricum
open	F. tataricum
open	F. tataricum
open	F. tataricum
open	F. tataricum
open	F. tataricum
open	F. tataricum
open	F. tataricum
open	F. tataricum
open	F. tataricum
open	F. tataricum
open	F. tataricum
open	F. tataricum
open	F. tataricum
open	F. tataricum
open	F. tataricum
open	F. tataricum
open	F. tataricum
open	F. tataricum
open	F. tataricum
open	F. tataricum
open	F. tataricum
open	F. tataricum
open	F. tataricum
open	F. tataricum
open	F. tataricum
open	F. tataricum
open	F. tataricum
open	F. tataricum
open	F. tataricum
open	F. tataricum
open	F. tataricum
open	F. tataricum
open	F. tataricum
open	F. tataricum
open	F. tataricum
open	F. tataricum
open	F. tataricum
open	F. tataricum
open	F. tataricum
open	F. tataricum
open	F. tataricum
open	F. tataricum
open	F. tataricum
open	F. tataricum
open	F. tataricum
open	F. tataricum
open	F. tataricum
open	F. tataricum
open	F. tataricum
open	F. tataricum
open	F. tataricum
open	F. tataricum
open	F. tataricum
open	F. tataricum
open	F. tataricum
open	F. tataricum
open	F. tataricum
open	F. tataricum
open	F. tataricum
open	F. tataricum
open	F. tataricum
open	F. tataricum
open	F. tataricum
open	F. tataricum
open	F. tataricum
open	F. tataricum
open	F. tataricum
open	F. tataricum
open	F. tataricum
open	F. tataricum
open	F. tataricum
open	F. tataricum
open	F. tataricum
open	F. tataricum
open	F. tataricum
open	F. tataricum
open	F. tataricum
open	F. tataricum
open	F. tataricum
open	F. tataricum
open	F. tataricum
open	F. tataricum
open	F. tataricum
open	F. tataricum
open	F. tataricum
open	F. tataricum
open	F. tataricum
open	F. tataricum
open	F. tataricum
open	F. tataricum
open	F. tataricum
open	F. tataricum
open	F. tataricum
open	F. tataricum
open	F. tataricum
open	F. tataricum
open	F. tataricum
open	F. tataricum
open	F. tataricum
open	F. tataricum
open	F. tataricum
open	F. tataricum
open	F. tataricum
open	F. tataricum
open	F. tataricum
open	F. tataricum
open	F. tataricum
open	F. tataricum
open	F. tataricum
open	F. tataricum
open	F. tataricum
open	F. tataricum
open	F. tataricum
open	F. tataricum
open	F. tataricum
open	F. tataricum
open	F. tataricum
open	F. tataricum
open	F. tataricum
open	F. tataricum
open	F. tataricum
open	F. tataricum
open	F. tataricum
open	F. tataricum
open	F. tataricum
open	F. tataricum
open	F. tataricum
open	F. tataricum
open	F. tataricum
open	F. tataricum
open	F. tataricum
open	F. tataricum
open	F. tataricum
open	F. tataricum
open	F. tataricum
open	F. tataricum
open	F. tataricum
open	F. tataricum
open	F. tataricum
open	F. tataricum
open	F. tataricum
open	F. tataricum
open	F. tataricum
open	F. tataricum
open	F. tataricum
open	F. tataricum
open	F. tataricum
open	F. tataricum
open	F. tataricum
open	F. tataricum
open	F. tataricum
open	F. tataricum
open	F. tataricum
open	F. tataricum
open	F. tataricum
open	F. tataricum
open	F. tataricum
open	F. tataricum
open	F. tataricum
open	F. tataricum
open	F. tataricum
open	F. tataricum
open	F. tataricum
open	F. tataricum
open	F. tataricum
open	F. tataricum
open	F. tataricum
open	F. tataricum
open	F. tataricum
open	F. tataricum
open	F. tataricum
open	F. tataricum
open	F. tataricum
open	F. tataricum
open	F. tataricum
open	F. tataricum
open	F. tataricum
open	F. tataricum
open	F. tataricum
open	F. tataricum
open	F. tataricum
open	F. tataricum
open	F. tataricum
open	F. tataricum
open	F. tataricum
open	F. tataricum
open	F. tataricum
open	F. tataricum
open	F. tataricum
open	F. tataricum
open	F. tataricum
open	F. tataricum
open	F. tataricum
open	F. tataricum
open	F. tataricum
open	F. tataricum
open	F. tataricum
open	F. tataricum
open	F. tataricum
open	F. tataricum
open	F. tataricum
open	F. tataricum
open	F. tataricum
open	F. tataricum
open	F. tataricum
open	F. tataricum
open	F. tataricum
open	F. tataricum
open	F. tataricum
open	F. tataricum
open	F. tataricum
open	F. tataricum
open	F. tataricum
open	F. tataricum
open	F. tataricum
open	F. tataricum
open	F. tataricum
open	F. tataricum
open	F. tataricum
open	F. tataricum
open	F. tataricum
open	F. tataricum
open	F. tataricum
open	F. tataricum
open	F. tataricum
open	F. tataricum
open	F. tataricum
open	F. tataricum
open	F. tataricum
open	F. tataricum
open	F. tataricum
open	F. tataricum
open	F. tataricum
open	F. tataricum
open	F. tataricum
open	F. tataricum
open	F. tataricum
open	F. tataricum
open	F. tataricum
open	F. tataricum
open	F. tataricum
open	F. tataricum
open	F. tataricum
open	F. tataricum
open	F. tataricum
open	F. tataricum
open	F. tataricum
open	F. tataricum
open	F. tataricum
open	F. tataricum
open	F. tataricum
open	F. tataricum
open	F. tataricum
open	F. tataricum
open	F. tataricum
open	F. tataricum
open	F. tataricum
open	F. tataricum
open	F. tataricum
open	F. tataricum
open	F. tataricum
open	F. tataricum
open	F. tataricum
open	F. tataricum
open	F. tataricum
open	F. tataricum
open	F. tataricum
open	F. tataricum
open	F. tataricum
open	F. tataricum
open	F. tataricum
open	F. tataricum
open	F. tataricum
open	F. tataricum
open	F. tataricum
open	F. tataricum
open	F. tataricum
open	F. tataricum
open	F. tataricum
open	F. tataricum
open	F. tataricum
open	F. tataricum
open	F. tataricum
open	F. tataricum
open	F. tataricum
open	F. tataricum
open	F. tataricum
open	F. tataricum
open	F. tataricum
open	F. tataricum
open	F. tataricum
open	F. tataricum
open	F. tataricum
open	F. tataricum
open	F. tataricum
open	F. tataricum
open	F. tataricum
open	F. tataricum
open	F. tataricum
open	F. tataricum
open	F. tataricum
open	F. tataricum
open	F. tataricum
open	F. tataricum
open	F. tataricum
open	F. tataricum
open	F. tataricum
open	F. tataricum
open	F. tataricum
open	F. tataricum
open	F. tataricum
open	F. tataricum
open	F. tataricum
open	F. tataricum
open	F. tataricum
open	F. tataricum
open	F. tataricum
open	F. tataricum
open	F. tataricum
open	F. tataricum
open	F. tataricum
open	F. tataricum
open	F. tataricum
open	F. tataricum
open	F. tataricum
open	F. tataricum
open	F. tataricum
open	F. tataricum
open	F. tataricum
open	F. tataricum
open	F. tataricum
open	F. tataricum
open	F. tataricum
open	F. tataricum
open	F. tataricum
open	F. tataricum
open	F. tataricum
open	F. tataricum
open	F. tataricum
open	F. tataricum
open	F. tataricum
open	F. tataricum
open	F. tataricum
open	F. tataricum
open	F. tataricum
open	F. tataricum
open	F. tataricum
open	F. tataricum
open	F. tataricum
open	F. tataricum
open	F. tataricum
open	F. tataricum
open	F. tataricum
open	F. tataricum
open	F. tataricum
open	F. tataricum
open	F. tataricum
open	F. tataricum
open	F. tataricum
open	F. tataricum
open	F. tataricum
open	F. tataricum
open	F. tataricum
open	F. tataricum
open	F. tataricum
open	F. tataricum
open	F. tataricum
open	F. tataricum
open	F. tataricum
open	F. tataricum
open	F. tataricum
open	F. tataricum
open	F. tataricum
open	F. tataricum
open	F. tataricum
open	F. tataricum
open	F. tataricum
open	F. tataricum
open	F. tataricum
open	F. tataricum
open	F. tataricum
open	F. tataricum
open	F. tataricum
open	F. tataricum
open	F. tataricum
open	F. tataricum
open	F. tataricum
open	F. tataricum
open	F. tataricum
open	F. tataricum
open	F. tataricum
open	F. tataricum
open	F. tataricum
open	F. tataricum
open	F. tataricum
open	F. tataricum
open	F. tataricum
open	F. tataricum
open	F. tataricum
open	F. tataricum
open	F. tataricum
open	F. tataricum
open	F. tataricum
open	F. tataricum
open	F. tataricum
open	F. tataricum
open	F. tataricum
open	F. tataricum
open	F. tataricum
open	F. tataricum
open	F. tataricum
open	F. tataricum
open	F. tataricum
open	F. tataricum
open	F. tataricum
open	F. tataricum
open	F. tataricum
open	F. tataricum
open	F. tataricum
open	F. tataricum
open	F. tataricum
open	F. tataricum
open	F. tataricum
open	F. tataricum
open	F. tataricum
open	F. tataricum
open	F. tataricum
open	F. tataricum
open	F. tataricum
open	F. tataricum
open	F. tataricum
open	F. tataricum
open	F. tataricum
open	F. tataricum
open	F. tataricum
open	F. tataricum
open	F. tataricum
open	F. tataricum
open	F. tataricum
open	F. tataricum
open	F. tataricum
open	F. tataricum
open	F. tataricum
open	F. tataricum
open	F. tataricum
open	F. tataricum
open	F. tataricum
open	F. tataricum
open	F. tataricum
open	F. tataricum
open	F. tataricum
open	F. tataricum
open	F. tataricum
open	F. tataricum
open	F. tataricum
open	F. tataricum
open	F. tataricum
open	F. tataricum
open	F. tataricum
open	F. tataricum
open	F. tataricum
open	F. tataricum
open	F. tataricum
open	F. tataricum
open	F. tataricum
open	F. tataricum
open	F. tataricum
open	F. tataricum
open	F. tataricum
open	F. tataricum
open	F. tataricum
open	F. tataricum
open	F. tataricum
open	F. tataricum
open	F. tataricum
open	F. tataricum
open	F. tataricum
open	F. tataricum
open	F. tataricum
open	F. tataricum
open	F. tataricum
open	F. tataricum
open	F. tataricum
open	F. tataricum
open	F. tataricum
open	F. tataricum
open	F. tataricum
open	F. tataricum
open	F. tataricum
open	F. tataricum
open	F. tataricum
open	F. tataricum
open	F. tataricum
open	F. tataricum
open	F. tataricum
open	F. tataricum
open	F. tataricum
open	F. tataricum
open	F. tataricum
open	F. tataricum
open	F. tataricum
open	F. tataricum
open	F. tataricum
open	F. tataricum
open	F. tataricum
open	F. tataricum
open	F. tataricum
open	F. tataricum
open	F. tataricum
open	F. tataricum
open	F. tataricum
open	F. tataricum
open	F. tataricum
open	F. tataricum
open	F. tataricum
open	F. tataricum
open	F. tataricum
open	F. tataricum
open	F. tataricum
open	F. tataricum
open	F. tataricum
open	F. tataricum
open	F. tataricum
open	F. tataricum
open	F. tataricum
open	F. tataricum
open	F. tataricum
open	F. tataricum
open	F. tataricum
open	F. tataricum
open	F. tataricum
open	F. tataricum
open	F. tataricum
open	F. tataricum
open	F. tataricum
open	F. tataricum
open	F. tataricum
open	F. tataricum
open	F. tataricum
open	F. tataricum
open	F. tataricum
open	F. tataricum
open	F. tataricum
open	F. tataricum
open	F. tataricum
open	F. tataricum
open	F. tataricum
open	F. tataricum
open	F. tataricum
open	F. tataricum
open	F. tataricum
open	F. tataricum
open	F. tataricum
open	F. tataricum
open	F. tataricum
open	F. tataricum
open	F. tataricum
open	F. tataricum
open	F. tataricum
open	F. tataricum
open	F. tataricum
open	F. tataricum
open	F. tataricum
open	F. tataricum
open	F. tataricum
open	F. tataricum
open	F. tataricum
open	F. tataricum
open	F. tataricum
open	F. tataricum
open	F. tataricum
open	F. tataricum
open	F. tataricum
open	F. tataricum
open	F. tataricum
open	F. tataricum
open	F. tataricum
open	F. tataricum
open	F. tataricum
open	F. tataricum
open	F. tataricum
open	F. tataricum
open	F. tataricum
open	F. tataricum
open	F. tataricum
open	F. tataricum
open	F. tataricum
open	F. tataricum
open	F. tataricum
open	F. tataricum
open	F. tataricum
open	F. tataricum
open	F. tataricum
open	F. tataricum
open	F. tataricum
open	F. tataricum
open	F. tataricum
open	F. tataricum
open	F. tataricum
open	F. tataricum
open	F. tataricum
open	F. tataricum
open	F. tataricum
open	F. tataricum
open	F. tataricum
open	F. tataricum
open	F. tataricum
open	F. tataricum
open	F. tataricum
open	F. tataricum
open	F. tataricum
open	F. tataricum
open	F. tataricum
open	F. tataricum
open	F. tataricum
open	F. tataricum
open	F. tataricum
open	F. tataricum
open	F. tataricum
open	F. tataricum
open	F. tataricum
open	F. tataricum
open	F. tataricum
open	F. tataricum
open	F. tataricum
open	F. tataricum
open	F. tataricum
open	F. tataricum
open	F. tataricum
open	F. tataricum
open	F. tataricum
open	F. tataricum
open	F. tataricum
open	F. tataricum
open	F. tataricum
open	F. tataricum
open	F. tataricum
open	F. tataricum
open	F. tataricum
open	F. tataricum
open	F. tataricum
open	F. tataricum
open	F. tataricum
open	F. tataricum
open	F. tataricum
open	F. tataricum
open	F. tataricum
open	F. tataricum
open	F. tataricum
open	F. tataricum
open	F. tataricum
open	F. tataricum
open	F. tataricum
open	F. tataricum
open	F. tataricum
open	F. tataricum
open	F. tataricum
open	F. tataricum
open	F. tataricum
open	F. tataricum
open	F. tataricum
open	F. tataricum
open	F. tataricum
open	F. tataricum
open	F. tataricum
open	F. tataricum
open	F. tataricum
open	F. tataricum
open	F. tataricum
open	F. tataricum
open	F. tataricum
open	F. tataricum
open	F. tataricum
open	F. tataricum
open	F. tataricum
open	F. tataricum
open	F. tataricum
open	F. tataricum
open	F. tataricum
open	F. tataricum
open	F. tataricum
open	F. tataricum
open	F. tataricum
open	F. tataricum
open	F. tataricum
open	F. tataricum
open	F. tataricum
open	F. tataricum
open	F. tataricum
open	F. tataricum
open	F. tataricum
open	F. tataricum
open	F. tataricum
open	F. tataricum
open	F. tataricum
open	F. tataricum
open	F. tataricum
open	F. tataricum
open	F. tataricum
open	F. tataricum
open	F. tataricum
open	F. tataricum
open	F. tataricum
open	F. tataricum
open	F. tataricum
open	F. tataricum
open	F. tataricum
open	F. tataricum
open	F. tataricum
open	F. tataricum
open	F. tataricum
open	F. tataricum
open	F. tataricum
open	F. tataricum
open	F. tataricum
open	F. tataricum
open	F. tataricum
open	F. tataricum
open	F. tataricum
open	F. tataricum
open	F. tataricum
open	F. tataricum
open	F. tataricum
open	F. tataricum
open	F. tataricum
open	F. tataricum
open	F. tataricum
open	F. tataricum
open	F. tataricum
open	F. tataricum
open	F. tataricum
open	F. tataricum
open	F. tataricum
open	F. tataricum
open	F. tataricum
open	F. tataricum
open	F. tataricum
open	F. tataricum
open	F. tataricum
open	F. tataricum
open	F. tataricum
open	F. tataricum
open	F. tataricum
open	F. tataricum
open	F. tataricum
open	F. tataricum
open	F. tataricum
open	F. tataricum
open	F. tataricum
open	F. tataricum
open	F. tataricum
open	F. tataricum
open	F. tataricum
open	F. tataricum
open	F. tataricum
open	F. tataricum
open	F. tataricum
open	F. tataricum
open	F. tataricum
open	F. tataricum
open	F. tataricum
open	F. tataricum
open	F. tataricum
open	F. tataricum
open	F. tataricum
open	F. tataricum
open	F. tataricum
open	F. tataricum
open	F. tataricum
open	F. tataricum
open	F. tataricum
open	F. tataricum
open	F. tataricum
open	F. tataricum
open	F. tataricum
open	F. tataricum
open	F. tataricum
open	F. tataricum
open	F. tataricum
open	F. tataricum
open	F. tataricum
open	F. tataricum
open	F. tataricum
open	F. tataricum
open	F. tataricum
open	F. tataricum
open	F. tataricum
open	F. tataricum
open	F. tataricum
open	F. tataricum
open	F. tataricum
open	F. tataricum
open	F. tataricum
open	F. tataricum
open	F. tataricum
open	F. tataricum
open	F. tataricum
open	F. tataricum
open	F. tataricum
open	F. tataricum
open	F. tataricum
open	F. tataricum
open	F. tataricum
open	F. tataricum
open	F. tataricum
open	F. tataricum
open	F. tataricum
open	F. tataricum
open	F. tataricum
open	F. tataricum
open	F. tataricum
open	F. tataricum
open	F. tataricum
open	F. tataricum
open	F. tataricum
open	F. tataricum
open	F. tataricum
open	F. tataricum
open	F. tataricum
open	F. tataricum
open	F. tataricum
open	F. tataricum
open	F. tataricum
open	F. tataricum
open	F. tataricum
open	F. tataricum
open	F. tataricum
open	F. tataricum
open	F. tataricum
open	F. tataricum
open	F. tataricum
open	F. tataricum
open	F. tataricum
open	F. tataricum
open	F. tataricum
open	F. tataricum
open	F. tataricum
open	F. tataricum
open	F. tataricum
open	F. tataricum
open	F. tataricum
open	F. tataricum
open	F. tataricum
open	F. tataricum
open	F. tataricum
open	F. tataricum
open	F. tataricum
open	F. tataricum
open	F. tataricum
open	F. tataricum
open	F. tataricum
open	F. tataricum
open	F. tataricum
open	F. tataricum
open	F. tataricum
open	F. tataricum
open	F. tataricum
open	F. tataricum
open	F. tataricum
open	F. tataricum
open	F. tataricum
open	F. tataricum
open	F. tataricum
open	F. tataricum
open	F. tataricum
open	F. tataricum
open	F. tataricum
open	F. tataricum
open	F. tataricum
open	F. tataricum
open	F. tataricum
open	F. tataricum
open	F. tataricum
open	F. tataricum
open	F. tataricum
open	F. tataricum
open	F. tataricum
open	F. tataricum
open	F. tataricum
open	F. tataricum
open	F. tataricum
open	F. tataricum
open	F. tataricum
open	F. tataricum
open	F. tataricum
open	F. tataricum
open	F. tataricum
open	F. tataricum
open	F. tataricum
open	F. tataricum
open	F. tataricum
open	F. tataricum
open	F. tataricum
open	F. tataricum
open	F. tataricum
open	F. tataricum
open	F. tataricum
open	F. tataricum
open	F. tataricum
open	F. tataricum
open	F. tataricum
open	F. tataricum
open	F. tataricum
open	F. tataricum
open	F. tataricum
open	F. tataricum
open	F. tataricum
open	F. tataricum
open	F. tataricum
open	F. tataricum
open	F. tataricum
open	F. tataricum
open	F. tataricum
open	F. tataricum
open	F. tataricum
open	F. tataricum
open	F. tataricum
open	F. tataricum
open	F. tataricum
open	F. tataricum
open	F. tataricum
open	F. tataricum
open	F. tataricum
open	F. tataricum
open	F. tataricum
open	F. tataricum
open	F. tataricum
open	F. tataricum
open	F. tataricum
open	F. tataricum
open	F. tataricum
open	F. tataricum
open	F. tataricum
open	F. tataricum
open	F. tataricum
open	F. tataricum
open	F. tataricum
open	F. tataricum
open	F. tataricum
open	F. tataricum
open	F. tataricum
open	F. tataricum
open	F. tataricum
open	F. tataricum
open	F. tataricum
open	F. tataricum
open	F. tataricum
open	F. tataricum
open	F. tataricum
open	F. tataricum
open	F. tataricum
open	F. tataricum
open	F. tataricum
open	F. tataricum
open	F. tataricum
open	F. tataricum
open	F. tataricum
open	F. tataricum
open	F. tataricum
open	F. tataricum
open	F. tataricum
open	F. tataricum
open	F. tataricum
open	F. tataricum
open	F. tataricum
open	F. tataricum
open	F. tataricum
open	F. tataricum
open	F. tataricum
open	F. tataricum
open	F. tataricum
open	F. tataricum
open	F. tataricum
open	F. tataricum
open	F. tataricum
open	F. tataricum
open	F. tataricum
open	F. tataricum
open	F. tataricum
open	F. tataricum
open	F. tataricum
open	F. tataricum
open	F. tataricum
open	F. tataricum
open	F. tataricum
open	F. tataricum
open	F. tataricum
open	F. tataricum
open	F. tataricum
open	F. tataricum
open	F. tataricum
open	F. tataricum
open	F. tataricum
open	F. tataricum
open	F. tataricum
open	F. tataricum
open	F. tataricum
open	F. tataricum
open	F. tataricum
open	F. tataricum
open	F. tataricum
open	F. tataricum
open	F. tataricum
open	F. tataricum
open	F. tataricum
open	F. tataricum
open	F. tataricum
open	F. tataricum
open	F. tataricum
open	F. tataricum
open	F. tataricum
open	F. tataricum
open	F. tataricum
open	F. tataricum
open	F. tataricum
open	F. tataricum
open	F. tataricum
open	F. tataricum
open	F. tataricum
open	F. tataricum
open	F. tataricum
open	F. tataricum
open	F. tataricum
open	F. tataricum
open	F. tataricum
open	F. tataricum
open	F. tataricum
open	F. tataricum
open	F. tataricum
open	F. tataricum
open	F. tataricum
open	F. tataricum
open	F. tataricum
open	F. tataricum
open	F. tataricum
open	F. tataricum
open	F. tataricum
open	F. tataricum
open	F. tataricum
open	F. tataricum
open	F. tataricum
open	F. tataricum
open	F. tataricum
open	F. tataricum
open	F. tataricum
open	F. tataricum
open	F. tataricum
open	F. tataricum
open	F. tataricum
open	F. tataricum
open	F. tataricum
open	F. tataricum
open	F. tataricum
open	F. tataricum
open	F. tataricum
open	F. tataricum
open	F. tataricum
open	F. tataricum
open	F. tataricum
open	F. tataricum
open	F. tataricum
open	F. tataricum
open	F. tataricum
open	F. tataricum
open	F. tataricum
open	F. tataricum
open	F. tataricum
open	F. tataricum
open	F. tataricum
open	F. tataricum
open	F. tataricum
open	F. tataricum
open	F. tataricum
open	F. tataricum
open	F. tataricum
open	F. tataricum
open	F. tataricum
open	F. tataricum
open	F. tataricum
open	F. tataricum
open	F. tataricum
open	F. tataricum
open	F. tataricum
open	F. tataricum
open	F. tataricum
open	F. tataricum
open	F. tataricum
open	F. tataricum
open	F. tataricum
open	F. tataricum
open	F. tataricum
open	F. tataricum
open	F. tataricum
open	F. tataricum
open	F. tataricum
open	F. tataricum
open	F. tataricum
open	F. tataricum
open	F. tataricum
open	F. tataricum
open	F. tataricum
open	F. tataricum
open	F. tataricum
open	F. tataricum
open	F. tataricum
open	F. tataricum
open	F. tataricum
open	F. tataricum
open	F. tataricum
open	F. tataricum
open	F. tataricum
open	F. tataricum
open	F. tataricum
open	F. tataricum
open	F. tataricum
open	F. tataricum
open	F. tataricum
open	F. tataricum
open	F. tataricum
open	F. tataricum
open	F. tataricum
open	F. tataricum
open	F. tataricum
open	F. tataricum
open	F. tataricum
open	F. tataricum
open	F. tataricum
open	F. tataricum
open	F. tataricum
open	F. tataricum
open	F. tataricum
open	F. tataricum
open	F. tataricum
open	F. tataricum
open	F. tataricum
open	F. tataricum
open	F. tataricum
open	F. tataricum
open	F. tataricum
open	F. tataricum
open	F. tataricum
open	F. tataricum
open	F. tataricum
open	F. tataricum
open	F. tataricum
open	F. tataricum
open	F. tataricum
open	F. tataricum
open	F. tataricum
open	F. tataricum
open	F. tataricum
open	F. tataricum
open	F. tataricum
open	F. tataricum
open	F. tataricum
open	F. tataricum
open	F. tataricum
open	F. tataricum
open	F. tataricum
open	F. tataricum
open	F. tataricum
open	F. tataricum
open	F. tataricum
open	F. tataricum
open	F. tataricum
open	F. tataricum
open	F. tataricum
open	F. tataricum
open	F. tataricum
open	F. tataricum
open	F. tataricum
open	F. tataricum
open	F. tataricum
open	F. tataricum
open	F. tataricum
open	F. tataricum
open	F. tataricum
open	F. tataricum
open	F. tataricum
open	F. tataricum
open	F. tataricum
open	F. tataricum
open	F. tataricum
open	F. tataricum
open	F. tataricum
open	F. tataricum
open	F. tataricum
open	F. tataricum
open	F. tataricum
open	F. tataricum
open	F. tataricum
open	F. tataricum
open	F. tataricum
open	F. tataricum
open	F. tataricum
open	F. tataricum
open	F. tataricum
open	F. tataricum
open	F. tataricum
open	F. tataricum
open	F. tataricum
open	F. tataricum
open	F. tataricum
open	F. tataricum
open	F. tataricum
open	F. tataricum
open	F. tataricum
open	F. tataricum
open	F. tataricum
open	F. tataricum
open	F. tataricum
open	F. tataricum
open	F. tataricum
open	F. tataricum
open	F. tataricum
open	F. tataricum
open	F. tataricum
open	F. tataricum
open	F. tataricum
open	F. tataricum
open	F. tataricum
open	F. tataricum
open	F. tataricum
open	F. tataricum
open	F. tataricum
open	F. tataricum
open	F. tataricum
open	F. tataricum
open	F. tataricum
open	F. tataricum
open	F. tataricum
open	F. tataricum
open	F. tataricum
open	F. tataricum
open	F. tataricum
open	F. tataricum
open	F. tataricum
open	F. tataricum
open	F. tataricum
open	F. tataricum
open	F. tataricum
open	F. tataricum
open	F. tataricum
open	F. tataricum
open	F. tataricum
open	F. tataricum
open	F. tataricum
open	F. tataricum
open	F. tataricum
open	F. tataricum
open	F. tataricum
open	F. tataricum
open	F. tataricum
open	F. tataricum
open	F. tataricum
open	F. tataricum
open	F. tataricum
open	F. tataricum
open	F. tataricum
open	F. tataricum
open	F. tataricum
open	F. tataricum
open	F. tataricum
open	F. tataricum
open	F. tataricum
open	F. tataricum
open	F. tataricum
open	F. tataricum
open	F. tataricum
open	F. tataricum
open	F. tataricum
open	F. tataricum
open	F. tataricum
open	F. tataricum
open	F. tataricum
open	F. tataricum
open	F. tataricum
open	F. tataricum
open	F. tataricum
open	F. tataricum
open	F. tataricum
open	F. tataricum
open	F. tataricum
open	F. tataricum
open	F. tataricum
open	F. tataricum
open	F. tataricum
open	F. tataricum
open	F. tataricum
open	F. tataricum
open	F. tataricum
open	F. tataricum
open	F. tataricum
open	F. tataricum
open	F. tataricum
open	F. tataricum
open	F. tataricum
open	F. tataricum
open	F. tataricum
open	F. tataricum
open	F. tataricum
open	F. tataricum
open	F. tataricum
open	F. tataricum
open	F. tataricum
open	F. tataricum
open	F. tataricum
open	F. tataricum
open	F. tataricum
open	F. tataricum
open	F. tataricum
open	F. tataricum
open	F. tataricum
open	F. tataricum
open	F. tataricum
open	F. tataricum
open	F. tataricum
open	F. tataricum
open	F. tataricum
open	F. tataricum
open	F. tataricum
open	F. tataricum
open	F. tataricum
open	F. tataricum
open	F. tataricum
open	F. tataricum
open	F. tataricum
open	F. tataricum
open	F. tataricum
open	F. tataricum
open	F. tataricum
open	F. tataricum
open	F. tataricum
open	F. tataricum
open	F. tataricum
open	F. tataricum
open	F. tataricum
open	F. tataricum
open	F. tataricum
open	F. tataricum
open	F. tataricum
open	F. tataricum
open	F. tataricum
open	F. tataricum
open	F. tataricum
open	F. tataricum
open	F. tataricum
open	F. tataricum
open	F. tataricum
open	F. tataricum
open	F. tataricum
open	F. tataricum
open	F. tataricum
closed	F. tataricum
closed	F. tataricum
closed	F. tataricum
closed	F. tataricum
closed	F. tataricum
closed	F. tataricum
closed	F. tataricum
closed	F. tataricum
closed	F. tataricum
closed	F. tataricum
closed	F. tataricum
closed	F. tataricum
closed	F. tataricum
closed	F. tataricum
closed	F. tataricum
closed	F. tataricum
closed	F. tataricum
closed	F. tataricum
closed	F. tataricum
closed	F. tataricum
closed	F. tataricum
closed	F. tataricum
closed	F. tataricum
closed	F. tataricum
closed	F. tataricum
closed	F. tataricum
closed	F. tataricum
closed	F. tataricum
closed	F. tataricum
closed	F. tataricum
closed	F. tataricum
closed	F. tataricum
closed	F. tataricum
closed	F. tataricum
closed	F. tataricum
closed	F. tataricum
closed	F. tataricum
closed	F. tataricum
closed	F. tataricum
closed	F. tataricum
closed	F. tataricum
closed	F. tataricum
closed	F. tataricum
closed	F. tataricum
closed	F. tataricum
closed	F. tataricum
closed	F. tataricum
closed	F. tataricum
closed	F. tataricum
closed	F. tataricum
closed	F. tataricum
closed	F. tataricum
closed	F. tataricum
closed	F. tataricum
closed	F. tataricum
closed	F. tataricum
closed	F. tataricum
closed	F. tataricum
closed	F. tataricum
closed	F. tataricum
closed	F. tataricum
closed	F. tataricum
closed	F. tataricum
closed	F. tataricum
closed	F. tataricum
closed	F. tataricum
closed	F. tataricum
closed	F. tataricum
closed	F. tataricum
closed	F. tataricum
closed	F. tataricum
closed	F. tataricum
closed	F. tataricum
closed	F. tataricum
closed	F. tataricum
closed	F. tataricum
closed	F. tataricum
closed	F. tataricum
closed	F. tataricum
closed	F. tataricum
closed	F. tataricum
closed	F. tataricum
closed	F. tataricum
closed	F. tataricum
closed	F. tataricum
closed	F. tataricum
closed	F. tataricum
closed	F. tataricum
closed	F. tataricum
closed	F. tataricum
closed	F. tataricum
closed	F. tataricum
closed	F. tataricum
closed	F. tataricum
closed	F. tataricum
closed	F. tataricum
closed	F. tataricum
closed	F. tataricum
closed	F. tataricum
closed	F. tataricum
closed	F. tataricum
closed	F. tataricum
closed	F. tataricum
closed	F. tataricum
closed	F. tataricum
closed	F. tataricum
closed	F. tataricum
closed	F. tataricum
closed	F. tataricum
closed	F. tataricum
closed	F. tataricum
closed	F. tataricum
closed	F. tataricum
closed	F. tataricum
closed	F. tataricum
closed	F. tataricum
closed	F. tataricum
closed	F. tataricum
closed	F. tataricum
closed	F. tataricum
closed	F. tataricum
closed	F. tataricum
closed	F. tataricum
closed	F. tataricum
closed	F. tataricum
closed	F. tataricum
closed	F. tataricum
closed	F. tataricum
closed	F. tataricum
closed	F. tataricum
closed	F. tataricum
closed	F. tataricum
closed	F. tataricum
closed	F. tataricum
closed	F. tataricum
closed	F. tataricum
closed	F. tataricum
closed	F. tataricum
closed	F. tataricum
closed	F. tataricum
closed	F. tataricum
closed	F. tataricum
closed	F. tataricum
closed	F. tataricum
closed	F. tataricum
closed	F. tataricum
closed	F. tataricum
closed	F. tataricum
closed	F. tataricum
closed	F. tataricum
closed	F. tataricum
closed	F. tataricum
closed	F. tataricum
closed	F. tataricum
closed	F. tataricum
closed	F. tataricum
closed	F. tataricum
closed	F. tataricum
closed	F. tataricum
closed	F. tataricum
closed	F. tataricum
closed	F. tataricum
closed	F. tataricum
closed	F. tataricum
closed	F. tataricum
closed	F. tataricum
closed	F. tataricum
closed	F. tataricum
closed	F. tataricum
closed	F. tataricum
closed	F. tataricum
closed	F. tataricum
closed	F. tataricum
closed	F. tataricum
closed	F. tataricum
closed	F. tataricum
closed	F. tataricum
closed	F. tataricum
closed	F. tataricum
closed	F. tataricum
closed	F. tataricum
closed	F. tataricum
closed	F. tataricum
closed	F. tataricum
closed	F. tataricum
closed	F. tataricum
closed	F. tataricum
closed	F. tataricum
closed	F. tataricum
closed	F. tataricum
closed	F. tataricum
closed	F. tataricum
closed	F. tataricum
closed	F. tataricum
closed	F. tataricum
closed	F. tataricum
closed	F. tataricum
closed	F. tataricum
closed	F. tataricum
closed	F. tataricum
closed	F. tataricum
closed	F. tataricum
closed	F. tataricum
closed	F. tataricum
closed	F. tataricum
closed	F. tataricum
closed	F. tataricum
closed	F. tataricum
closed	F. tataricum
closed	F. tataricum
closed	F. tataricum
closed	F. tataricum
closed	F. tataricum
closed	F. tataricum
closed	F. tataricum
closed	F. tataricum
closed	F. tataricum
closed	F. tataricum
closed	F. tataricum
closed	F. tataricum
closed	F. tataricum
closed	F. tataricum
closed	F. tataricum
closed	F. tataricum
closed	F. tataricum
closed	F. tataricum
closed	F. tataricum
closed	F. tataricum
closed	F. tataricum
closed	F. tataricum
closed	F. tataricum
closed	F. tataricum
closed	F. tataricum
closed	F. tataricum
closed	F. tataricum
closed	F. tataricum
closed	F. tataricum
closed	F. tataricum
closed	F. tataricum
closed	F. tataricum
closed	F. tataricum
closed	F. tataricum
closed	F. tataricum
closed	F. tataricum
closed	F. tataricum
closed	F. tataricum
closed	F. tataricum
closed	F. tataricum
closed	F. tataricum
closed	F. tataricum
closed	F. tataricum
closed	F. tataricum
closed	F. tataricum
closed	F. tataricum
closed	F. tataricum
closed	F. tataricum
closed	F. tataricum
closed	F. tataricum
closed	F. tataricum
closed	F. tataricum
closed	F. tataricum
closed	F. tataricum
closed	F. tataricum
closed	F. tataricum
closed	F. tataricum
closed	F. tataricum
closed	F. tataricum
closed	F. tataricum
closed	F. tataricum
closed	F. tataricum
closed	F. tataricum
closed	F. tataricum
closed	F. tataricum
closed	F. tataricum
closed	F. tataricum
closed	F. tataricum
closed	F. tataricum
closed	F. tataricum
closed	F. tataricum
closed	F. tataricum
closed	F. tataricum
closed	F. tataricum
closed	F. tataricum
closed	F. tataricum
closed	F. tataricum
closed	F. tataricum
closed	F. tataricum
closed	F. tataricum
closed	F. tataricum
closed	F. tataricum
closed	F. tataricum
closed	F. tataricum
closed	F. tataricum
closed	F. tataricum
closed	F. tataricum
closed	F. tataricum
closed	F. tataricum
closed	F. tataricum
closed	F. tataricum
closed	F. tataricum
closed	F. tataricum
closed	F. tataricum
closed	F. tataricum
closed	F. tataricum
closed	F. tataricum
closed	F. tataricum
closed	F. tataricum
closed	F. tataricum
closed	F. tataricum
closed	F. tataricum
closed	F. tataricum
closed	F. tataricum
closed	F. tataricum
closed	F. tataricum
closed	F. tataricum
closed	F. tataricum
closed	F. tataricum
closed	F. tataricum
closed	F. tataricum
closed	F. tataricum
closed	F. tataricum
closed	F. tataricum
closed	F. tataricum
closed	F. tataricum
closed	F. tataricum
closed	F. tataricum
closed	F. tataricum
closed	F. tataricum
closed	F. tataricum
closed	F. tataricum
closed	F. tataricum
closed	F. tataricum
closed	F. tataricum
closed	F. tataricum
closed	F. tataricum
closed	F. tataricum
closed	F. tataricum
closed	F. tataricum
closed	F. tataricum
closed	F. tataricum
closed	F. tataricum
closed	F. tataricum
closed	F. tataricum
closed	F. tataricum
closed	F. tataricum
closed	F. tataricum
closed	F. tataricum
closed	F. tataricum
closed	F. tataricum
closed	F. tataricum
closed	F. tataricum
closed	F. tataricum
closed	F. tataricum
closed	F. tataricum
closed	F. tataricum
closed	F. tataricum
closed	F. tataricum
closed	F. tataricum
closed	F. tataricum
closed	F. tataricum
closed	F. tataricum
closed	F. tataricum
closed	F. tataricum
closed	F. tataricum
closed	F. tataricum
closed	F. tataricum
closed	F. tataricum
closed	F. tataricum
closed	F. tataricum
closed	F. tataricum
closed	F. tataricum
closed	F. tataricum
closed	F. tataricum
closed	F. tataricum
closed	F. tataricum
closed	F. tataricum
closed	F. tataricum
closed	F. tataricum
closed	F. tataricum
closed	F. tataricum
closed	F. tataricum
closed	F. tataricum
closed	F. tataricum
closed	F. tataricum
closed	F. tataricum
closed	F. tataricum
closed	F. tataricum
closed	F. tataricum
closed	F. tataricum
closed	F. tataricum
closed	F. tataricum
closed	F. tataricum
closed	F. tataricum
closed	F. tataricum
closed	F. tataricum
closed	F. tataricum
closed	F. tataricum
closed	F. tataricum
closed	F. tataricum
closed	F. tataricum
closed	F. tataricum
closed	F. tataricum
closed	F. tataricum
closed	F. tataricum
closed	F. tataricum
closed	F. tataricum
closed	F. tataricum
closed	F. tataricum
closed	F. tataricum
closed	F. tataricum
closed	F. tataricum
closed	F. tataricum
closed	F. tataricum
closed	F. tataricum
closed	F. tataricum
closed	F. tataricum
closed	F. tataricum
closed	F. tataricum
closed	F. tataricum
closed	F. tataricum
closed	F. tataricum
closed	F. tataricum
closed	F. tataricum
closed	F. tataricum
closed	F. tataricum
closed	F. tataricum
closed	F. tataricum
closed	F. tataricum
closed	F. tataricum
closed	F. tataricum
closed	F. tataricum
closed	F. tataricum
closed	F. tataricum
closed	F. tataricum
closed	F. tataricum
closed	F. tataricum
closed	F. tataricum
closed	F. tataricum
closed	F. tataricum
closed	F. tataricum
closed	F. tataricum
closed	F. tataricum
closed	F. tataricum
closed	F. tataricum
closed	F. tataricum
closed	F. tataricum
closed	F. tataricum
closed	F. tataricum
closed	F. tataricum
closed	F. tataricum
closed	F. tataricum
closed	F. tataricum
closed	F. tataricum
closed	F. tataricum
closed	F. tataricum
closed	F. tataricum
closed	F. tataricum
closed	F. tataricum
closed	F. tataricum
closed	F. tataricum
closed	F. tataricum
closed	F. tataricum
closed	F. tataricum
closed	F. tataricum
closed	F. tataricum
closed	F. tataricum
closed	F. tataricum
closed	F. tataricum
closed	F. tataricum
closed	F. tataricum
closed	F. tataricum
closed	F. tataricum
closed	F. tataricum
closed	F. tataricum
closed	F. tataricum
closed	F. tataricum
closed	F. tataricum
closed	F. tataricum
closed	F. tataricum
closed	F. tataricum
closed	F. tataricum
closed	F. tataricum
closed	F. tataricum
closed	F. tataricum
closed	F. tataricum
closed	F. tataricum
closed	F. tataricum
closed	F. tataricum
closed	F. tataricum
closed	F. tataricum
closed	F. tataricum
closed	F. tataricum
closed	F. tataricum
closed	F. tataricum
closed	F. tataricum
closed	F. tataricum
closed	F. tataricum
closed	F. tataricum
closed	F. tataricum
[truncated: 7,001 more rows]
[truncated: 2 more columns]
