# Supplementary material for: DNA methylation analysis of floral parts revealed dynamic changes during the development of homostylous Fagopyrum tataricum and heterostylous F. esculentum flowers
Source: BMC Plant Biol. 2024 May 23;24:448. doi: 10.1186/s12870-024-05162-w (PMC11112930; doi:10.1186/s12870-024-05162-w)
Supplement: Supplementary file 4 — Additional File 4: Excel table containing forward and reverse primers for the RT-qPCR analysis [file 12870_2024_5162_MOESM4_ESM.xlsx]

## Sheet: Sheet1
Additional file 4.	Excel table containing forward and reverse primers for the RT-qPCR analysis.
Gene name	Description of the gene	Primer sequence (5′–3′)
Ft4.5872,Fe4.2173	Actin	pF-GGAAGTATAGCGTCTGGATTG
		pR-CTGGACCGGATTCATCATAC
Ft3.2217, Fe8.8670	SAND	pF-TGTATGATGAAGGAGTCGGT
		pF-AGCAGCATAAAGCTCAAAGT
Ft2.2098, Fe2.6430	DNA (cytosine-5)-methyltransferase (CMT3)	pF-CCACTGATCCCAGATTATGC
		pR-GGTTCAGCTCTCCCAATAAC
Ft8.2674, Fe8.7779	DNA methyltransferase (MET1)	pF-GCTGAAGAGGAAATAGAAGAGG
		pR-CTGGGTGGATATTGAAGGAAG
Ft3.454, Fe3.1962	DNA methyltransferase (MET2)	pF-GCACAAGGTTTCATCGGCAG
		pR-GTGACCCAGACGAACTTCCC
Ft2.1358, Fe2.4151	DNA glycosylase DEMETER (DME1)	pF-CCACACCAGAACAAGACATC
		pR-GGTGAACTCTTCAACATCCAG
Ft3.130, Fe3.1306	DNA glycosylase DEMETER (DME3)	pF-CCACAGATTCAACAGTCCTC
		pR-GGCCTATGCTTCTTTCTTCT
Ft8.739, Fe8.1701	DNA glycosylase, repressor of transcriptional gene silencing (ROS1)	pF-AGTGGGTGTTTCGGCAGATG
		pR-GCCCATTGTTCCTGATGTCG
